# Supplementary material for: Shared memories of event details in the human brain are altered by misinformation and test expectations
Source: PLoS Biol. 2026 Jul 6;24(7):e3003886. doi: 10.1371/journal.pbio.3003886 (PMC13336189; doi:10.1371/journal.pbio.3003886)
Supplement: S1 Data — (XLSX) [file pbio.3003886.s001.xlsx]

## Sheet: ROI_Label
Schaefer2018_400Parcels_17Networks_order_FSLMNI152_2mm.Centroid_RAS-1
ROI Label	ROI Name	R	A	S
1	17Networks_LH_VisCent_ExStr_1	-36	-62	-16
2	17Networks_LH_VisCent_ExStr_2	-24	-72	-10
3	17Networks_LH_VisCent_ExStr_3	-36	-82	-16
4	17Networks_LH_VisCent_ExStr_4	-16	-86	-16
5	17Networks_LH_VisCent_ExStr_5	-24	-96	-12
6	17Networks_LH_VisCent_ExStr_6	-42	-86	-4
7	17Networks_LH_VisCent_Striate_1	-8	-98	-8
8	17Networks_LH_VisCent_ExStr_7	-46	-74	6
9	17Networks_LH_VisCent_ExStr_8	-24	-96	6
10	17Networks_LH_VisCent_ExStr_9	-40	-84	14
11	17Networks_LH_VisCent_ExStr_10	-10	-96	18
12	17Networks_LH_VisCent_ExStr_11	-26	-84	22
13	17Networks_LH_VisPeri_ExStrInf_1	-24	-54	-8
14	17Networks_LH_VisPeri_ExStrInf_2	-12	-62	-4
15	17Networks_LH_VisPeri_ExStrInf_3	-6	-76	-6
16	17Networks_LH_VisPeri_ExStrInf_4	-14	-44	-6
17	17Networks_LH_VisPeri_ExStrInf_5	-14	-56	2
18	17Networks_LH_VisPeri_StriCal_1	-4	-88	2
19	17Networks_LH_VisPeri_StriCal_2	-8	-74	10
20	17Networks_LH_VisPeri_ExStrSup_1	-18	-64	6
21	17Networks_LH_VisPeri_ExStrSup_2	-2	-84	24
22	17Networks_LH_VisPeri_ExStrSup_3	-12	-72	20
23	17Networks_LH_VisPeri_ExStrSup_4	-16	-88	34
24	17Networks_LH_VisPeri_ExStrSup_5	-12	-82	36
25	17Networks_LH_SomMotA_1	-8	-16	48
26	17Networks_LH_SomMotA_2	-40	-14	48
27	17Networks_LH_SomMotA_3	-48	-18	54
28	17Networks_LH_SomMotA_4	-48	-30	58
29	17Networks_LH_SomMotA_5	-38	-24	52
30	17Networks_LH_SomMotA_6	-8	-38	54
31	17Networks_LH_SomMotA_7	-4	-24	56
32	17Networks_LH_SomMotA_8	-4	-8	60
33	17Networks_LH_SomMotA_9	-36	-20	64
34	17Networks_LH_SomMotA_10	-32	-30	62
35	17Networks_LH_SomMotA_11	-30	-38	66
36	17Networks_LH_SomMotA_12	-24	-10	64
37	17Networks_LH_SomMotA_13	-20	-24	66
38	17Networks_LH_SomMotA_14	-8	-42	70
39	17Networks_LH_SomMotA_15	-4	-26	68
40	17Networks_LH_SomMotA_16	-14	-12	72
41	17Networks_LH_SomMotA_17	-18	-32	68
42	17Networks_LH_SomMotA_18	-18	-40	72
43	17Networks_LH_SomMotA_19	-12	-26	74
44	17Networks_LH_SomMotB_Aud_1	-50	-10	0
45	17Networks_LH_SomMotB_Aud_2	-56	-22	8
46	17Networks_LH_SomMotB_Ins_1	-36	-24	10
47	17Networks_LH_SomMotB_S2_1	-38	-8	12
48	17Networks_LH_SomMotB_S2_2	-36	-26	18
49	17Networks_LH_SomMotB_Aud_3	-58	-36	16
50	17Networks_LH_SomMotB_Aud_4	-40	-36	14
51	17Networks_LH_SomMotB_S2_3	-48	-12	14
52	17Networks_LH_SomMotB_S2_4	-60	-2	10
53	17Networks_LH_SomMotB_S2_5	-48	-24	18
54	17Networks_LH_SomMotB_S2_6	-62	-18	20
55	17Networks_LH_SomMotB_Cent_1	-60	-2	24
56	17Networks_LH_SomMotB_Cent_2	-62	-10	32
57	17Networks_LH_SomMotB_Cent_3	-54	-8	30
58	17Networks_LH_SomMotB_Cent_4	-52	-6	44
59	17Networks_LH_SomMotB_Cent_5	-48	-16	40
60	17Networks_LH_DorsAttnA_TempOcc_1	-44	-42	-22
61	17Networks_LH_DorsAttnA_TempOcc_2	-32	-42	-20
62	17Networks_LH_DorsAttnA_TempOcc_3	-48	-56	-16
63	17Networks_LH_DorsAttnA_TempOcc_4	-46	-70	-8
64	17Networks_LH_DorsAttnA_ParOcc_1	-48	-66	16
65	17Networks_LH_DorsAttnA_ParOcc_2	-32	-84	26
66	17Networks_LH_DorsAttnA_SPL_1	-26	-70	30
67	17Networks_LH_DorsAttnA_SPL_2	-22	-78	44
68	17Networks_LH_DorsAttnA_SPL_3	-22	-66	46
69	17Networks_LH_DorsAttnA_SPL_4	-28	-58	50
70	17Networks_LH_DorsAttnA_SPL_5	-36	-52	56
71	17Networks_LH_DorsAttnA_SPL_6	-14	-70	58
72	17Networks_LH_DorsAttnA_SPL_7	-28	-62	62
73	17Networks_LH_DorsAttnB_PostC_1	-62	-24	32
74	17Networks_LH_DorsAttnB_PostC_2	-54	-20	40
75	17Networks_LH_DorsAttnB_PostC_3	-54	-32	44
76	17Networks_LH_DorsAttnB_PostC_4	-46	-30	44
77	17Networks_LH_DorsAttnB_PostC_5	-38	-38	50
78	17Networks_LH_DorsAttnB_PostC_6	-30	-46	62
79	17Networks_LH_DorsAttnB_PostC_7	-8	-58	64
80	17Networks_LH_DorsAttnB_PostC_8	-20	-56	66
81	17Networks_LH_DorsAttnB_PostC_9	-14	-50	72
82	17Networks_LH_DorsAttnB_FEF_1	-40	-2	52
83	17Networks_LH_DorsAttnB_FEF_2	-26	0	56
84	17Networks_LH_DorsAttnB_FEF_3	-30	-8	52
85	17Networks_LH_DorsAttnB_PrCv_1	-50	2	38
86	17Networks_LH_SalVentAttnA_ParOper_1	-54	-32	22
87	17Networks_LH_SalVentAttnA_ParOper_2	-58	-44	28
88	17Networks_LH_SalVentAttnA_ParOper_3	-62	-36	34
89	17Networks_LH_SalVentAttnA_Ins_1	-38	2	-4
90	17Networks_LH_SalVentAttnA_Ins_2	-40	-14	-2
91	17Networks_LH_SalVentAttnA_Ins_3	-32	18	8
92	17Networks_LH_SalVentAttnA_Ins_4	-36	4	10
93	17Networks_LH_SalVentAttnA_FrOper_1	-50	2	4
94	17Networks_LH_SalVentAttnA_FrOper_2	-52	8	14
95	17Networks_LH_SalVentAttnA_ParMed_1	-12	-28	42
96	17Networks_LH_SalVentAttnA_ParMed_2	-12	-42	48
97	17Networks_LH_SalVentAttnA_ParMed_3	-6	-48	56
98	17Networks_LH_SalVentAttnA_FrMed_1	-6	0	40
99	17Networks_LH_SalVentAttnA_FrMed_2	-6	10	48
100	17Networks_LH_SalVentAttnA_FrMed_3	-8	-2	70
101	17Networks_LH_SalVentAttnB_PFCl_1	-38	50	10
102	17Networks_LH_SalVentAttnB_PFCl_2	-28	44	30
103	17Networks_LH_SalVentAttnB_PFCl_3	-36	32	38
104	17Networks_LH_SalVentAttnB_Ins_1	-34	16	-8
105	17Networks_LH_SalVentAttnB_Ins_2	-32	24	0
106	17Networks_LH_SalVentAttnB_Ins_3	-44	12	2
107	17Networks_LH_SalVentAttnB_OFC_1	-26	50	-14
108	17Networks_LH_SalVentAttnB_PFCmp_1	-6	22	32
109	17Networks_LH_LimbicB_OFC_1	-12	24	-20
110	17Networks_LH_LimbicB_OFC_2	-24	22	-20
111	17Networks_LH_LimbicB_OFC_3	-10	48	-22
112	17Networks_LH_LimbicB_OFC_4	-4	24	-20
113	17Networks_LH_LimbicB_OFC_5	-16	64	-8
114	17Networks_LH_LimbicA_TempPole_1	-38	-6	-42
115	17Networks_LH_LimbicA_TempPole_2	-24	6	-40
116	17Networks_LH_LimbicA_TempPole_3	-26	-10	-32
117	17Networks_LH_LimbicA_TempPole_4	-54	-22	-30
118	17Networks_LH_LimbicA_TempPole_5	-40	-22	-26
119	17Networks_LH_LimbicA_TempPole_6	-32	12	-30
120	17Networks_LH_LimbicA_TempPole_7	-44	6	-16
121	17Networks_LH_ContA_Temp_1	-56	-62	0
122	17Networks_LH_ContA_IPS_1	-28	-74	42
123	17Networks_LH_ContA_IPS_2	-58	-42	46
124	17Networks_LH_ContA_IPS_3	-34	-62	48
125	17Networks_LH_ContA_IPS_4	-44	-42	46
126	17Networks_LH_ContA_IPS_5	-34	-46	40
127	17Networks_LH_ContA_PFCd_1	-22	6	64
128	17Networks_LH_ContA_PFClv_1	-48	36	10
129	17Networks_LH_ContA_PFClv_2	-42	38	22
130	17Networks_LH_ContA_PFCl_1	-50	6	26
131	17Networks_LH_ContA_PFCl_2	-44	20	26
132	17Networks_LH_ContA_PFCl_3	-40	8	34
133	17Networks_LH_ContA_Cingm_1	-4	6	28
134	17Networks_LH_ContB_Temp_1	-60	-36	-18
135	17Networks_LH_ContB_Temp_2	-60	-48	-10
136	17Networks_LH_ContB_IPL_1	-48	-60	46
137	17Networks_LH_ContB_IPL_2	-54	-50	44
138	17Networks_LH_ContB_IPL_3	-42	-52	48
139	17Networks_LH_ContB_PFCd_1	-30	14	58
140	17Networks_LH_ContB_PFClv_1	-42	48	-6
141	17Networks_LH_ContB_PFClv_2	-28	58	0
142	17Networks_LH_ContB_PFClv_3	-28	56	12
143	17Networks_LH_ContB_PFCmp_1	-4	28	48
144	17Networks_LH_ContC_pCun_1	-10	-70	32
145	17Networks_LH_ContC_pCun_2	-10	-78	46
146	17Networks_LH_ContC_pCun_3	-4	-64	52
147	17Networks_LH_ContC_Cingp_1	-6	-40	24
148	17Networks_LH_ContC_Cingp_2	-4	-22	30
149	17Networks_LH_DefaultA_IPL_1	-48	-64	32
150	17Networks_LH_DefaultA_IPL_2	-42	-72	44
151	17Networks_LH_DefaultA_PFCd_1	-24	28	44
152	17Networks_LH_DefaultA_PFCd_2	-18	36	48
153	17Networks_LH_DefaultA_PFCd_3	-22	20	52
154	17Networks_LH_DefaultA_pCunPCC_1	-4	-54	20
155	17Networks_LH_DefaultA_pCunPCC_2	-6	-60	30
156	17Networks_LH_DefaultA_pCunPCC_3	-8	-44	32
157	17Networks_LH_DefaultA_pCunPCC_4	-4	-34	38
158	17Networks_LH_DefaultA_pCunPCC_5	-2	-16	38
159	17Networks_LH_DefaultA_pCunPCC_6	-2	-68	42
160	17Networks_LH_DefaultA_pCunPCC_7	-6	-50	42
161	17Networks_LH_DefaultA_PFCm_1	-4	56	-10
162	17Networks_LH_DefaultA_PFCm_2	-6	36	-8
163	17Networks_LH_DefaultA_PFCm_3	-6	60	6
164	17Networks_LH_DefaultA_PFCm_4	-6	44	6
165	17Networks_LH_DefaultA_PFCm_5	-16	68	8
166	17Networks_LH_DefaultA_PFCm_6	-6	34	20
167	17Networks_LH_DefaultB_Temp_1	-44	12	-34
168	17Networks_LH_DefaultB_Temp_2	-54	-2	-30
169	17Networks_LH_DefaultB_Temp_3	-62	-18	-20
170	17Networks_LH_DefaultB_Temp_4	-56	-8	-14
171	17Networks_LH_DefaultB_Temp_5	-60	-34	-4
172	17Networks_LH_DefaultB_Temp_6	-52	-22	-6
173	17Networks_LH_DefaultB_IPL_1	-46	-58	20
174	17Networks_LH_DefaultB_IPL_2	-56	-54	30
175	17Networks_LH_DefaultB_PFCd_1	-4	52	28
176	17Networks_LH_DefaultB_PFCd_2	-14	58	30
177	17Networks_LH_DefaultB_PFCd_3	-22	50	32
178	17Networks_LH_DefaultB_PFCd_4	-8	42	52
179	17Networks_LH_DefaultB_PFCd_5	-12	24	60
180	17Networks_LH_DefaultB_PFCd_6	-6	10	64
181	17Networks_LH_DefaultB_PFCl_1	-40	20	48
182	17Networks_LH_DefaultB_PFCl_2	-42	8	48
183	17Networks_LH_DefaultB_PFCv_1	-36	22	-16
184	17Networks_LH_DefaultB_PFCv_2	-36	36	-12
185	17Networks_LH_DefaultB_PFCv_3	-46	32	-10
186	17Networks_LH_DefaultB_PFCv_4	-48	28	0
187	17Networks_LH_DefaultB_PFCv_5	-54	20	12
188	17Networks_LH_DefaultC_IPL_1	-40	-78	30
189	17Networks_LH_DefaultC_Rsp_1	-14	-48	4
190	17Networks_LH_DefaultC_Rsp_2	-8	-52	10
191	17Networks_LH_DefaultC_Rsp_3	-14	-60	18
192	17Networks_LH_DefaultC_PHC_1	-20	-20	-26
193	17Networks_LH_DefaultC_PHC_2	-30	-32	-18
194	17Networks_LH_DefaultC_PHC_3	-18	-38	-12
195	17Networks_LH_TempPar_1	-52	6	-12
196	17Networks_LH_TempPar_2	-60	-12	-2
197	17Networks_LH_TempPar_3	-62	-32	6
198	17Networks_LH_TempPar_4	-52	-44	4
199	17Networks_LH_TempPar_5	-58	-54	10
200	17Networks_LH_TempPar_6	-58	-48	16
201	17Networks_RH_VisCent_ExStr_1	36	-54	-18
202	17Networks_RH_VisCent_ExStr_2	38	-74	-16
203	17Networks_RH_VisCent_ExStr_3	24	-74	-10
204	17Networks_RH_VisCent_ExStr_4	20	-88	-12
205	17Networks_RH_VisCent_ExStr_5	42	-84	-12
206	17Networks_RH_VisCent_ExStr_6	26	-96	-10
207	17Networks_RH_VisCent_Striate_1	8	-92	-2
208	17Networks_RH_VisCent_ExStr_7	36	-88	2
209	17Networks_RH_VisCent_ExStr_8	24	-98	8
210	17Networks_RH_VisCent_ExStr_9	44	-78	10
211	17Networks_RH_VisCent_ExStr_10	12	-94	18
212	17Networks_RH_VisCent_ExStr_11	28	-88	20
213	17Networks_RH_VisPeri_ExStrInf_1	26	-52	-8
214	17Networks_RH_VisPeri_ExStrInf_2	18	-36	-12
215	17Networks_RH_VisPeri_ExStrInf_3	10	-72	-6
216	17Networks_RH_VisPeri_ExStrInf_4	14	-58	-4
217	17Networks_RH_VisPeri_ExStrInf_5	18	-44	-2
218	17Networks_RH_VisPeri_StriCal_1	10	-74	8
219	17Networks_RH_VisPeri_StriCal_2	22	-60	6
220	17Networks_RH_VisPeri_ExStrSup_1	16	-66	18
221	17Networks_RH_VisPeri_ExStrSup_2	4	-80	24
222	17Networks_RH_VisPeri_ExStrSup_3	14	-78	34
223	17Networks_RH_VisPeri_ExStrSup_4	16	-86	36
224	17Networks_RH_SomMotA_1	54	-16	40
225	17Networks_RH_SomMotA_2	52	-12	50
226	17Networks_RH_SomMotA_3	44	-10	48
227	17Networks_RH_SomMotA_4	50	-26	56
228	17Networks_RH_SomMotA_5	6	-10	52
229	17Networks_RH_SomMotA_6	44	-22	54
230	17Networks_RH_SomMotA_7	38	-20	64
231	17Networks_RH_SomMotA_8	32	-34	64
232	17Networks_RH_SomMotA_9	30	-40	64
233	17Networks_RH_SomMotA_10	34	-28	62
234	17Networks_RH_SomMotA_11	4	-24	58
235	17Networks_RH_SomMotA_12	28	-10	64
236	17Networks_RH_SomMotA_13	10	-40	68
237	17Networks_RH_SomMotA_14	22	-24	66
238	17Networks_RH_SomMotA_15	22	-28	68
239	17Networks_RH_SomMotA_16	22	-34	70
240	17Networks_RH_SomMotA_17	16	-6	70
241	17Networks_RH_SomMotA_18	6	-22	72
242	17Networks_RH_SomMotA_19	16	-18	74
243	17Networks_RH_SomMotA_20	12	-32	76
244	17Networks_RH_SomMotB_Aud_1	52	4	-6
245	17Networks_RH_SomMotB_Aud_2	54	-14	6
246	17Networks_RH_SomMotB_Ins_1	40	-20	4
247	17Networks_RH_SomMotB_S2_1	38	-8	14
248	17Networks_RH_SomMotB_S2_2	34	-22	14
249	17Networks_RH_SomMotB_Aud_3	60	-24	10
250	17Networks_RH_SomMotB_S2_3	42	-14	18
251	17Networks_RH_SomMotB_S2_4	42	-30	18
252	17Networks_RH_SomMotB_S2_5	50	-10	14
253	17Networks_RH_SomMotB_S2_6	60	0	10
254	17Networks_RH_SomMotB_S2_7	48	-22	18
255	17Networks_RH_SomMotB_S2_8	62	-12	16
256	17Networks_RH_SomMotB_Cent_1	60	6	30
257	17Networks_RH_SomMotB_Cent_2	60	-6	26
258	17Networks_RH_SomMotB_Cent_3	52	-6	38
259	17Networks_RH_DorsAttnA_TempOcc_1	34	-36	-24
260	17Networks_RH_DorsAttnA_TempOcc_2	50	-50	-18
261	17Networks_RH_DorsAttnA_TempOcc_3	50	-64	-10
262	17Networks_RH_DorsAttnA_ParOcc_1	48	-66	4
263	17Networks_RH_DorsAttnA_ParOcc_2	54	-56	12
264	17Networks_RH_DorsAttnA_ParOcc_3	36	-78	24
265	17Networks_RH_DorsAttnA_SPL_1	30	-78	36
266	17Networks_RH_DorsAttnA_SPL_2	32	-66	36
267	17Networks_RH_DorsAttnA_SPL_3	18	-78	50
268	17Networks_RH_DorsAttnA_SPL_4	30	-64	52
269	17Networks_RH_DorsAttnA_SPL_5	20	-68	52
270	17Networks_RH_DorsAttnA_SPL_6	34	-50	54
271	17Networks_RH_DorsAttnA_SPL_7	26	-58	60
272	17Networks_RH_DorsAttnA_SPL_8	14	-64	64
273	17Networks_RH_DorsAttnB_TempOcc_1	60	-54	-2
274	17Networks_RH_DorsAttnB_PostC_1	62	-14	30
275	17Networks_RH_DorsAttnB_PostC_2	58	-22	44
276	17Networks_RH_DorsAttnB_PostC_3	44	-38	50
277	17Networks_RH_DorsAttnB_PostC_4	46	-28	42
278	17Networks_RH_DorsAttnB_PostC_5	36	-36	52
279	17Networks_RH_DorsAttnB_PostC_6	8	-54	60
280	17Networks_RH_DorsAttnB_PostC_7	24	-50	68
281	17Networks_RH_DorsAttnB_PostC_8	16	-46	74
282	17Networks_RH_DorsAttnB_FEF_1	40	-4	52
283	17Networks_RH_DorsAttnB_FEF_2	28	-4	52
284	17Networks_RH_DorsAttnB_FEF_3	24	-2	64
285	17Networks_RH_SalVentAttnA_ParOper_1	58	-32	24
286	17Networks_RH_SalVentAttnA_ParOper_2	60	-22	22
287	17Networks_RH_SalVentAttnA_ParOper_3	62	-26	38
288	17Networks_RH_SalVentAttnA_PrC_1	52	4	40
289	17Networks_RH_SalVentAttnA_Ins_1	40	6	-16
290	17Networks_RH_SalVentAttnA_Ins_2	40	8	-2
291	17Networks_RH_SalVentAttnA_Ins_3	40	-10	-4
292	17Networks_RH_SalVentAttnA_Ins_4	40	-2	6
293	17Networks_RH_SalVentAttnA_FrOper_1	38	8	10
294	17Networks_RH_SalVentAttnA_FrOper_2	48	4	4
295	17Networks_RH_SalVentAttnA_FrOper_3	54	12	12
296	17Networks_RH_SalVentAttnA_FrMed_1	8	2	42
297	17Networks_RH_SalVentAttnA_ParMed_1	12	-18	42
298	17Networks_RH_SalVentAttnA_ParMed_2	12	-34	42
299	17Networks_RH_SalVentAttnA_FrMed_2	6	10	58
300	17Networks_RH_SalVentAttnA_ParMed_3	10	-44	54
301	17Networks_RH_SalVentAttnA_ParMed_4	10	-32	50
302	17Networks_RH_SalVentAttnA_FrMed_3	6	-2	66
303	17Networks_RH_SalVentAttnA_FrMed_4	16	6	70
304	17Networks_RH_SalVentAttnB_IPL_1	62	-38	36
305	17Networks_RH_SalVentAttnB_PFClv_1	50	40	6
306	17Networks_RH_SalVentAttnB_PFCl_1	42	46	14
307	17Networks_RH_SalVentAttnB_PFCl_2	26	54	24
308	17Networks_RH_SalVentAttnB_PFCl_3	32	44	28
309	17Networks_RH_SalVentAttnB_Ins_1	34	22	-8
310	17Networks_RH_SalVentAttnB_Ins_2	36	22	4
311	17Networks_RH_SalVentAttnB_PFCmp_1	8	34	24
312	17Networks_RH_SalVentAttnB_PFCmp_2	8	18	36
313	17Networks_RH_LimbicB_OFC_1	14	24	-20
314	17Networks_RH_LimbicB_OFC_2	22	22	-20
315	17Networks_RH_LimbicB_OFC_3	8	46	-24
316	17Networks_RH_LimbicB_OFC_4	20	42	-18
317	17Networks_RH_LimbicB_OFC_5	4	22	-20
318	17Networks_RH_LimbicB_OFC_6	10	62	-14
319	17Networks_RH_LimbicA_TempPole_1	28	-2	-40
320	17Networks_RH_LimbicA_TempPole_2	48	-6	-40
321	17Networks_RH_LimbicA_TempPole_3	36	18	-38
322	17Networks_RH_LimbicA_TempPole_4	40	-14	-32
323	17Networks_RH_LimbicA_TempPole_5	28	12	-30
324	17Networks_RH_LimbicA_TempPole_6	50	-28	-26
325	17Networks_RH_ContA_IPS_1	36	-70	46
326	17Networks_RH_ContA_IPS_2	54	-32	52
327	17Networks_RH_ContA_IPS_3	46	-44	46
328	17Networks_RH_ContA_IPS_4	36	-44	44
329	17Networks_RH_ContA_PFCd_1	24	10	58
330	17Networks_RH_ContA_PFCl_1	50	30	18
331	17Networks_RH_ContA_PFCl_2	48	18	24
332	17Networks_RH_ContA_PFCl_3	48	28	28
333	17Networks_RH_ContA_PFCl_4	48	8	24
334	17Networks_RH_ContA_PFCl_5	38	10	34
335	17Networks_RH_ContA_Cingm_1	4	2	30
336	17Networks_RH_ContB_Temp_1	62	-28	-20
337	17Networks_RH_ContB_Temp_2	64	-42	-10
338	17Networks_RH_ContB_IPL_1	56	-46	32
339	17Networks_RH_ContB_IPL_2	54	-52	44
340	17Networks_RH_ContB_IPL_3	56	-40	48
341	17Networks_RH_ContB_IPL_4	42	-56	48
342	17Networks_RH_ContB_PFCld_1	38	34	38
343	17Networks_RH_ContB_PFCld_2	44	18	44
344	17Networks_RH_ContB_PFCld_3	42	6	50
345	17Networks_RH_ContB_PFCld_4	34	16	56
346	17Networks_RH_ContB_PFClv_1	36	38	-14
347	17Networks_RH_ContB_PFClv_2	28	54	-14
348	17Networks_RH_ContB_PFClv_3	42	50	-6
349	17Networks_RH_ContB_PFClv_4	28	60	2
350	17Networks_RH_ContB_PFCmp_1	4	28	48
351	17Networks_RH_ContC_pCun_1	16	-64	28
352	17Networks_RH_ContC_pCun_2	14	-72	40
353	17Networks_RH_ContC_pCun_3	6	-64	44
354	17Networks_RH_ContC_pCun_4	8	-50	44
355	17Networks_RH_ContC_pCun_5	8	-72	52
356	17Networks_RH_ContC_Cingp_1	8	-44	20
357	17Networks_RH_ContC_Cingp_2	6	-28	28
358	17Networks_RH_DefaultA_Temp_1	60	-8	-24
359	17Networks_RH_DefaultA_IPL_1	54	-54	26
360	17Networks_RH_DefaultA_IPL_2	48	-64	42
361	17Networks_RH_DefaultA_PFCd_1	26	34	38
362	17Networks_RH_DefaultA_PFCd_2	24	26	50
363	17Networks_RH_DefaultA_pCunPCC_1	6	-52	24
364	17Networks_RH_DefaultA_pCunPCC_2	4	-64	32
365	17Networks_RH_DefaultA_pCunPCC_3	6	-38	34
366	17Networks_RH_DefaultA_pCunPCC_4	4	-20	36
367	17Networks_RH_DefaultA_pCunPCC_5	10	-52	36
368	17Networks_RH_DefaultA_PFCm_1	6	42	-10
369	17Networks_RH_DefaultA_PFCm_2	10	66	0
370	17Networks_RH_DefaultA_PFCm_3	8	42	4
371	17Networks_RH_DefaultA_PFCm_4	8	54	12
372	17Networks_RH_DefaultA_PFCm_5	18	64	16
373	17Networks_RH_DefaultA_PFCm_6	6	26	18
374	17Networks_RH_DefaultB_Temp_1	64	-24	-8
375	17Networks_RH_DefaultB_Temp_2	64	-38	0
376	17Networks_RH_DefaultB_AntTemp_1	50	8	-32
377	17Networks_RH_DefaultB_PFCd_1	6	58	30
378	17Networks_RH_DefaultB_PFCd_2	16	52	36
379	17Networks_RH_DefaultB_PFCd_3	4	44	40
380	17Networks_RH_DefaultB_PFCd_4	14	38	52
381	17Networks_RH_DefaultB_PFCd_5	12	20	62
382	17Networks_RH_DefaultB_PFCv_1	34	22	-18
383	17Networks_RH_DefaultB_PFCv_2	48	32	-8
384	17Networks_RH_DefaultB_PFCv_3	54	24	6
385	17Networks_RH_DefaultC_IPL_1	48	-64	22
386	17Networks_RH_DefaultC_IPL_2	46	-76	30
387	17Networks_RH_DefaultC_Rsp_1	14	-46	4
388	17Networks_RH_DefaultC_Rsp_2	12	-56	16
389	17Networks_RH_DefaultC_PHC_1	22	-18	-28
390	17Networks_RH_DefaultC_PHC_2	30	-30	-18
391	17Networks_RH_TempPar_1	48	16	-20
392	17Networks_RH_TempPar_2	54	-4	-14
393	17Networks_RH_TempPar_3	48	-20	-8
394	17Networks_RH_TempPar_4	62	-18	0
395	17Networks_RH_TempPar_5	50	-34	2
396	17Networks_RH_TempPar_6	60	-46	6
397	17Networks_RH_TempPar_7	52	-40	12
398	17Networks_RH_TempPar_8	64	-34	10
399	17Networks_RH_TempPar_9	54	-46	20
400	17Networks_RH_TempPar_10	62	-40	22
Abbreviation	Full parcel Name
AntTemp	anterior temporal
Aud	auditory
Cent	central
Cinga	cingulate anterior
Cingm	mid-cingulate
Cingp	cingulate posterior
ExStr	extrastriate cortex
ExStrInf	extra-striate inferior
ExStrSup	extra-striate superior
FEF	frontal eye fields
FPole	frontal pole
FrMed	frontal medial
FrOper	frontal operculum
IFG	inferior frontal gyrus
Ins	insula
IPL	inferior parietal lobule
IPS	intraparietal sulcus
OFC	orbital frontal cortex
ParMed	parietal medial
ParOcc	parietal occipital
ParOper	parietal operculum
pCun	precuneus
pCunPCC	precuneus posterior cingulate cortex
PFCd	dorsal prefrontal cortex
PFCl	lateral prefrontal cortex
PFCld	lateral dorsal prefrontal cortex
PFClv	lateral ventral prefrontal cortex
PFCm	medial prefrontal cortex
PFCmp	medial posterior prefrontal cortex
PFCv	ventral prefrontal cortex
PHC	parahippocampal cortex
PostC	post central
PrC	precentral
PrCd	precentral dorsal
PrCv	precentral ventral
RSC	retrosplenial cortex
Rsp	retrosplenial
S2	S2
SPL	superior parietal lobule
ST	superior temporal
Striate	striate cortex
StriCal	striate calcarine
Temp	temporal
TempOcc	temporal occipital
TempPar	temporal parietal
TempPole	temporal pole

## Sheet: Fig 2B
Recall Group vs. Control Group
Detail-specific representation between all participants within each group at original-event stage: same version (corresponding minus non-corresponding scenes) > different versions (corresponding minus non-corresponding scenes)
	Recall Group				Control Group				Recall Group > Control Group
ROI_index	P_value	FDR_corrected_p_value		ROI_index	P_value	FDR_corrected_p_value		ROI_index	P_value	FDR_corrected_p_value
1	0.565575	0.766881		1	0.00030408	0.0243264		1	0.0891602	0.402427
2	0.384404	0.668528		2	0.435932	0.739222		2	0.877578	0.961898
3	0.204065	0.463785		3	0.80668	0.947968		3	0.22025	0.564819
4	0.07973	0.296715		4	0.771066	0.934625		4	0.205086	0.56224
5	0.0011318	0.0503023		5	0.492048	0.759238		5	0.0176483	0.196093
6	0.0174913	0.16271		6	0.0280129	0.206537		6	0.78378	0.938659
7	0.000441095	0.0220548		7	0.00576525	0.104823		7	0.307091	0.673782
8	0.782734	0.903688		8	0.280514	0.645044		8	0.695383	0.914882
9	0.0057188	0.0816972		9	0.0283988	0.206537		9	0.23493	0.576514
10	0.0573575	0.263713		10	0.996665	0.99731		10	0.182638	0.536913
11	0.315473	0.606678		11	0.425777	0.734742		11	0.714167	0.914882
12	0.00659505	0.0862402		12	0.995429	0.99731		12	0.0305564	0.242845
13	0.214503	0.48203		13	2.29708e-06	0.000918834		13	0.176029	0.525461
14	0.165523	0.423926		14	0.325231	0.682278		14	0.485593	0.783214
15	0.00160656	0.0613886		15	0.0305859	0.210937		15	0.234311	0.576514
16	0.899818	0.970091		16	0.00483106	0.0966212		16	0.122166	0.460805
17	0.16196	0.423451		17	0.493505	0.759238		17	0.13577	0.479757
18	0.0225067	0.185226		18	3.9201e-05	0.0052268		18	0.353576	0.708343
19	0.170547	0.426367		19	0.00215478	0.0718259		19	0.674058	0.914882
20	0.0477664	0.241855		20	0.561356	0.822019		20	0.0568431	0.338061
21	0.472374	0.720607		21	0.331527	0.682278		21	0.992846	0.995335
22	0.397239	0.684392		22	0.367274	0.6946		22	0.887274	0.966954
23	0.165867	0.423926		23	0.767269	0.934625		23	0.326608	0.69203
24	0.467147	0.719595		24	0.0103453	0.137937		24	0.0359743	0.260156
25	0.605597	0.794821		25	0.436763	0.739222		25	0.913957	0.977494
26	0.014181	0.145447		26	0.298209	0.659995		26	0.00839861	0.133239
27	0.426104	0.692545		27	0.912912	0.970327		27	0.489648	0.783437
28	0.927687	0.979167		28	0.258935	0.631538		28	0.467457	0.769477
29	0.247993	0.532219		29	0.020621	0.183298		29	0.595175	0.879204
30	0.715701	0.870154		30	0.88202	0.966396		30	0.703695	0.914882
31	0.0273394	0.188518		31	0.465144	0.746584		31	0.196593	0.55771
32	0.0536253	0.257875		32	0.246581	0.623997		32	0.0241272	0.214338
33	0.529429	0.74831		33	0.571933	0.828889		33	0.880137	0.961898
34	0.532491	0.748852		34	0.780545	0.93929		34	0.777191	0.937956
35	0.125763	0.364036		35	0.228076	0.604174		35	0.0517011	0.324229
36	0.0244248	0.188518		36	0.467496	0.746584		36	0.0215042	0.213531
37	0.652294	0.831835		37	0.0612006	0.313849		37	0.426753	0.751987
38	0.0274538	0.188518		38	0.147202	0.495657		38	0.00829439	0.133239
39	0.6999	0.861416		39	0.834239	0.958896		39	0.869369	0.961898
40	0.0271305	0.188518		40	0.576501	0.832493		40	0.0409673	0.277745
41	0.517314	0.739021		41	0.394638	0.714278		41	0.801382	0.941673
42	0.657478	0.831846		42	0.280989	0.645044		42	0.812413	0.941673
43	0.428195	0.692545		43	0.343104	0.682278		43	0.223104	0.564819
44	0.830353	0.935609		44	0.685601	0.869708		44	0.92626	0.985383
45	0.110776	0.354061		45	0.130653	0.488421		45	0.755455	0.93331
46	0.853611	0.953755		46	0.474425	0.747126		46	0.762056	0.93331
47	0.496065	0.724183		47	0.464261	0.746584		47	0.321996	0.688762
48	0.0466132	0.239042		48	0.63975	0.861616		48	0.166714	0.505194
49	0.00559994	0.0816972		49	0.140247	0.493555		49	0.137304	0.479757
50	0.00168819	0.0613886		50	0.80134	0.947968		50	0.006	0.129644
51	0.956843	0.979167		51	0.341354	0.682278		51	0.521822	0.819056
52	0.00017705	0.0199535		52	0.471502	0.746584		52	0.00499165	0.129644
53	0.0321735	0.204276		53	0.249599	0.623997		53	0.542775	0.832834
54	0.930083	0.979167		54	0.753525	0.924571		54	0.913849	0.977494
55	0.072207	0.296715		55	0.68491	0.869708		55	0.0895415	0.402427
56	0.0254187	0.188518		56	0.218957	0.588551		56	0.442957	0.758929
57	0.268737	0.548443		57	0.124066	0.477178		57	0.831702	0.945116
58	0.782093	0.903688		58	0.765909	0.934625		58	0.688822	0.914882
59	0.0373451	0.222166		59	0.0940029	0.42528		59	0.00752618	0.133239
60	0.016805	0.16271		60	0.0498081	0.273184		60	0.00193874	0.0646245
61	0.0832195	0.296715		61	0.00369851	0.087283		61	0.782669	0.938659
62	0.156801	0.418135		62	0.0158602	0.170476		62	0.79684	0.941673
63	0.00276011	0.0679704		63	0.46898	0.746584		63	0.00544828	0.129644
64	0.177478	0.429413		64	0.0110911	0.143111		64	0.53195	0.827938
65	0.0250782	0.188518		65	0.861565	0.966396		65	0.0787185	0.393593
66	0.262577	0.545997		66	0.0994684	0.432471		66	0.0595864	0.338061
67	0.152547	0.415093		67	0.769124	0.934625		67	0.358682	0.708343
68	0.896581	0.970091		68	0.665505	0.862728		68	0.725222	0.922574
69	0.0399898	0.222166		69	0.476802	0.747925		69	0.0352794	0.260156
70	0.149438	0.40942		70	0.104561	0.440259		70	0.0334088	0.252142
71	0.683203	0.851343		71	0.216045	0.588551		71	0.254974	0.589536
72	0.950145	0.979167		72	0.332201	0.682278		72	0.549276	0.83859
73	0.198502	0.45372		73	0.0141062	0.164353		73	0.008318	0.133239
74	0.170054	0.426367		74	0.405625	0.721111		74	0.645471	0.899612
75	0.00820016	0.0993959		75	0.00809243	0.127708		75	0.00022293	0.0167145
76	0.478872	0.720607		76	0.427987	0.734742		76	0.303544	0.670816
77	0.0552583	0.260039		77	0.525926	0.790867		77	0.365247	0.710223
78	0.00288874	0.0679704		78	0.433746	0.739222		78	0.0836181	0.402427
79	0.309019	0.597137		79	0.923208	0.973685		79	0.46949	0.769656
80	0.959017	0.979167		80	0.219235	0.588551		80	0.441738	0.758929
81	0.485901	0.720607		81	0.439837	0.739222		81	0.961394	0.990878
82	0.0183904	0.162718		82	0.636213	0.859747		82	0.0308275	0.242845
83	0.000345579	0.0199535		83	0.02517	0.20136		83	2.2478e-05	0.00299706
84	0.00309872	0.0688604		84	0.980275	0.995609		84	0.0128444	0.168067
85	0.122615	0.363304		85	0.00125743	0.0558857		85	0.217634	0.564819
86	0.621314	0.806901		86	0.371611	0.6946		86	0.347553	0.708343
87	0.114095	0.354756		87	0.266253	0.631538		87	0.683815	0.914882
88	0.0696161	0.296715		88	0.459631	0.746584		88	0.0647403	0.348917
89	0.583689	0.783475		89	0.887302	0.966396		89	0.624206	0.88227
90	0.17311	0.428843		90	0.529421	0.792711		90	0.141044	0.479757
91	0.135163	0.375454		91	0.815395	0.948133		91	0.30994	0.673782
92	0.0541538	0.257875		92	0.0181528	0.1771		92	0.767384	0.93331
93	0.409896	0.686019		93	0.11629	0.451611		93	0.106425	0.43291
94	0.00471341	0.0816972		94	0.485209	0.756361		94	0.0472033	0.304537
95	0.00285144	0.0679704		95	0.531116	0.792711		95	0.060851	0.338061
96	0.0981757	0.332253		96	0.261739	0.631538		96	0.0453499	0.297376
97	0.0702583	0.296715		97	0.0503449	0.273184		97	0.00754803	0.133239
98	0.595278	0.788447		98	0.933819	0.977821		98	0.65461	0.906035
99	0.0275369	0.188518		99	0.282498	0.645044		99	0.248213	0.586562
100	0.101376	0.33792		100	0.666856	0.862728		100	0.296387	0.658638
101	0.374166	0.668528		101	0.50033	0.763862		101	0.808376	0.941673
102	0.0155546	0.155546		102	0.0224835	0.191349		102	0.00108666	0.0482962
103	0.167123	0.423926		103	0.670771	0.862728		103	0.531259	0.827938
104	0.0763655	0.296715		104	0.0508708	0.273184		104	0.766681	0.93331
105	0.0528615	0.257861		105	0.339545	0.682278		105	0.365079	0.710223
106	0.104827	0.346535		106	0.8653	0.966396		106	0.237538	0.578323
107	0.345434	0.639692		107	0.0731607	0.361287		107	0.0571233	0.338061
108	0.557172	0.763988		108	0.0355391	0.223351		108	0.0700137	0.359367
109	0.079031	0.296715		109	0.92177	0.973685		109	0.160614	0.501568
110	0.451963	0.714566		110	0.664992	0.862728		110	0.653992	0.906035
111	0.195101	0.451101		111	0.892133	0.966396		111	0.351938	0.708343
112	0.492103	0.723558		112	0.595978	0.842372		112	0.38868	0.727008
113	0.902185	0.970091		113	0.95443	0.986974		113	0.895676	0.968299
114	0.592995	0.788033		114	0.993307	0.99731		114	0.682588	0.914882
115	0.597361	0.788595		115	0.143259	0.493555		115	0.1652	0.505194
116	0.755084	0.894169		116	0.749975	0.923046		116	0.978367	0.990878
117	0.00285808	0.0679704		117	0.661387	0.862728		117	0.00615807	0.129644
118	0.012068	0.13792		118	0.743845	0.921171		118	0.107145	0.43291
119	0.423578	0.692545		119	0.44258	0.74072		119	0.273964	0.619127
120	0.132323	0.370329		120	0.374568	0.696871		120	0.082443	0.402427
121	0.183154	0.430952		121	0.198576	0.570671		121	0.0652689	0.348917
122	0.18297	0.430952		122	0.164286	0.519149		122	0.970775	0.990878
123	0.0346205	0.211103		123	0.366304	0.6946		123	0.0234977	0.213616
124	0.335908	0.624945		124	0.964987	0.992274		124	0.408536	0.739431
125	0.711515	0.869444		125	0.852568	0.963353		125	0.693798	0.914882
126	0.901483	0.970091		126	0.809637	0.947968		126	0.970008	0.990878
127	0.511458	0.733274		127	0.243793	0.623293		127	0.873247	0.961898
128	0.400284	0.684392		128	0.579099	0.833236		128	0.820271	0.941673
129	0.413755	0.68673		129	0.178402	0.544739		129	0.145946	0.482465
130	0.191568	0.448112		130	0.789043	0.939337		130	0.220634	0.564819
131	0.933561	0.979167		131	0.326785	0.682278		131	0.556533	0.846438
132	0.0444259	0.233821		132	0.0148867	0.165408		132	0.767648	0.93331
133	0.000329577	0.0199535		133	0.193249	0.564229		133	0.000184199	0.0167145
134	0.524854	0.744474		134	0.107625	0.443814		134	0.618167	0.88227
135	0.429911	0.692545		135	0.0143808	0.164353		135	0.0420666	0.280444
136	0.480417	0.720607		136	0.614385	0.857692		136	0.778503	0.937956
137	0.817627	0.92649		137	0.0508199	0.273184		137	0.114973	0.444236
138	0.281674	0.562819		138	0.192981	0.564229		138	0.898198	0.968407
139	0.0738139	0.296715		139	0.626433	0.858591		139	0.0862005	0.402427
140	0.963825	0.979167		140	0.591977	0.839683		140	0.709955	0.914882
141	0.997781	0.997781		141	0.736917	0.915425		141	0.853592	0.953734
142	0.870618	0.967353		142	0.349884	0.686046		142	0.667466	0.914882
143	0.772998	0.901456		143	0.0326084	0.220371		143	0.139082	0.479757
144	0.019758	0.168153		144	0.412028	0.723755		144	0.142658	0.479757
145	0.267293	0.548293		145	0.541454	0.805137		145	0.602479	0.879204
146	0.0432564	0.233818		146	0.41435	0.723755		146	0.355091	0.708343
147	0.43315	0.692545		147	0.729144	0.910865		147	0.403603	0.737175
148	0.275676	0.556922		148	0.389842	0.713141		148	0.166011	0.505194
149	0.382948	0.668528		149	0.0353614	0.223351		149	0.598738	0.879204
150	0.85792	0.955899		150	0.990031	0.99731		150	0.878065	0.961898
151	0.124875	0.364036		151	0.308051	0.673335		151	0.585931	0.871272
152	0.434572	0.692545		152	0.805415	0.947968		152	0.451477	0.761987
153	0.0677051	0.29437		153	0.0947212	0.42528		153	0.013047	0.168067
154	0.980898	0.98831		154	0.155718	0.510552		154	0.420898	0.748264
155	0.0988452	0.332253		155	0.975453	0.995609		155	0.231738	0.575746
156	0.0803862	0.296715		156	0.553233	0.81658		156	0.35203	0.708343
157	0.160744	0.423451		157	0.199735	0.570671		157	0.711375	0.914882
158	4.00711e-05	0.00801423		158	0.111267	0.445069		158	1.25022e-05	0.00250044
159	0.350356	0.644319		159	0.706205	0.89111		159	0.330963	0.696763
160	0.417295	0.689745		160	0.292471	0.657238		160	0.935931	0.990878
161	0.166407	0.423926		161	0.654849	0.862728		161	0.316968	0.685012
162	0.26364	0.545997		162	0.136689	0.493555		162	0.943644	0.990878
163	0.73223	0.88487		163	0.787046	0.939337		163	0.662109	0.913254
164	0.545098	0.751859		164	0.0796574	0.378304		164	0.105285	0.43291
165	0.586957	0.785087		165	0.810327	0.947968		165	0.578299	0.866365
166	0.978538	0.98831		166	0.401838	0.719704		166	0.611046	0.879204
167	0.469213	0.719595		167	0.335162	0.682278		167	0.242925	0.583953
168	0.372392	0.668528		168	0.522076	0.788039		168	0.838016	0.949593
169	0.48641	0.720607		169	0.18822	0.56185		169	0.156961	0.501568
170	0.0046524	0.0816972		170	0.266825	0.631538		170	0.0940385	0.413356
171	0.820419	0.927028		171	0.943757	0.985647		171	0.822759	0.941673
172	0.932666	0.979167		172	0.125843	0.479404		172	0.358627	0.708343
173	0.893016	0.970091		173	0.403034	0.719704		173	0.693285	0.914882
174	0.0394508	0.222166		174	0.18569	0.558466		174	0.459167	0.765278
175	0.180044	0.430952		175	0.244642	0.623293		175	0.788898	0.941673
176	0.801175	0.915946		176	0.00903867	0.127708		176	0.0674935	0.355229
177	0.319954	0.610894		177	0.491513	0.759238		177	0.744525	0.931573
178	0.441524	0.700831		178	0.135963	0.493555		178	0.131903	0.479757
179	0.116055	0.357093		179	0.624898	0.858591		179	0.112526	0.441278
180	0.0817028	0.296715		180	0.393183	0.714278		180	0.372225	0.712391
181	0.606051	0.794821		181	0.361535	0.6946		181	0.318531	0.685012
182	0.0808579	0.296715		182	0.675445	0.865956		182	0.238558	0.578323
183	0.260289	0.545107		183	0.556983	0.819093		183	0.213065	0.564819
184	0.0409512	0.22439		184	0.313633	0.676546		184	0.0228008	0.213531
185	0.0752582	0.296715		185	0.667525	0.862728		185	0.272823	0.619127
186	0.931057	0.979167		186	0.159002	0.512909		186	0.417042	0.748264
187	0.0134006	0.142923		187	0.265803	0.631538		187	0.00714964	0.133239
188	0.176997	0.429413		188	0.00411937	0.087283		188	0.446676	0.758929
189	0.24606	0.532219		189	0.472158	0.746584		189	0.63042	0.887916
190	0.643449	0.830257		190	0.468882	0.746584		190	0.420257	0.748264
191	0.652991	0.831835		191	0.8295	0.958896		191	0.624097	0.88227
192	0.16197	0.423451		192	0.185507	0.558466		192	0.954666	0.990878
193	0.00217055	0.0667863		193	0.319883	0.680603		193	0.00141055	0.0512927
194	0.458704	0.719536		194	0.840479	0.963299		194	0.474182	0.771027
195	0.00542675	0.0816972		195	0.45751	0.746584		195	0.011032	0.157599
196	0.807029	0.917079		196	0.237074	0.620223		196	0.50929	0.810457
197	0.00328923	0.069247		197	0.170013	0.530073		197	0.00132271	0.0512927
198	0.264809	0.545997		198	0.0189431	0.18041		198	0.0134454	0.168067
199	0.374888	0.668528		199	0.665258	0.862728		199	0.619811	0.88227
200	0.571576	0.7724		200	0.814475	0.948133		200	0.762478	0.93331
201	0.247636	0.532219		201	0.110344	0.445069		201	0.979617	0.990878
202	0.15509	0.416348		202	0.00332182	0.087283		202	0.437288	0.758929
203	0.0306968	0.201291		203	0.0123187	0.150166		203	0.964517	0.990878
204	0.114409	0.354756		204	0.00386805	0.087283		204	0.576541	0.866365
205	0.771775	0.901456		205	0.00047196	0.031464		205	0.0518767	0.324229
206	0.178207	0.429413		206	0.00879902	0.127708		206	0.844698	0.951773
207	1.98712e-06	0.000794849		207	0.095688	0.42528		207	0.000250717	0.0167145
208	0.111844	0.354061		208	0.191143	0.564229		208	0.60444	0.879204
209	0.00696059	0.0870074		209	0.137341	0.493555		209	0.106485	0.43291
210	0.837853	0.940935		210	0.546541	0.80969		210	0.608174	0.879204
211	0.736603	0.887474		211	0.618363	0.858591		211	0.963595	0.990878
212	0.000241808	0.0199535		212	0.467269	0.746584		212	0.00253265	0.0779277
213	0.404183	0.684392		213	0.115414	0.451611		213	0.74671	0.931573
214	0.0186019	0.162718		214	0.336487	0.682278		214	0.0120283	0.165908
215	0.541045	0.748852		215	0.217953	0.588551		215	0.747587	0.931573
216	0.411873	0.686455		216	0.956223	0.986974		216	0.446644	0.758929
217	0.237126	0.521157		217	0.346256	0.682278		217	0.823193	0.941673
218	0.00402805	0.0767247		218	0.00393787	0.087283		218	0.326984	0.69203
219	0.770299	0.901456		219	0.016938	0.173723		219	0.0700767	0.359367
220	0.778001	0.903688		220	0.359038	0.6946		220	0.794745	0.941673
221	0.291252	0.573895		221	0.00866737	0.127708		221	0.386267	0.727008
222	0.486185	0.720607		222	0.14196	0.493555		222	0.159393	0.501568
223	0.0187125	0.162718		223	0.26143	0.631538		223	0.294082	0.657165
224	0.131395	0.370329		224	0.26477	0.631538		224	0.0602962	0.338061
225	0.110092	0.354061		225	0.661723	0.862728		225	0.447461	0.758929
226	0.744453	0.89156		226	0.997114	0.99731		226	0.792063	0.941673
227	0.886318	0.970091		227	0.226523	0.604062		227	0.614362	0.880806
228	0.299283	0.581133		228	0.00168903	0.067561		228	0.171299	0.515185
229	0.034832	0.211103		229	0.16483	0.519149		229	0.365765	0.710223
230	0.167451	0.423926		230	0.0180746	0.1771		230	0.0106249	0.157405
231	0.0397238	0.222166		231	0.201593	0.571894		231	0.0154499	0.181764
232	0.274404	0.556922		232	0.848989	0.963353		232	0.335363	0.698673
233	0.351154	0.644319		233	0.659167	0.862728		233	0.30919	0.673782
234	0.941269	0.979167		234	0.599022	0.843692		234	0.775376	0.937956
235	0.839784	0.940935		235	0.354713	0.692123		235	0.465309	0.769106
236	0.00396037	0.0767247		236	0.952884	0.986974		236	0.0202532	0.212398
237	0.659238	0.831846		237	0.00414594	0.087283		237	0.215576	0.564819
238	0.885595	0.970091		238	0.0486832	0.273184		238	0.250755	0.586562
239	0.40781	0.685395		239	0.0658594	0.333466		239	0.0593522	0.338061
240	0.211248	0.477398		240	0.925	0.973685		240	0.371721	0.712391
241	0.0838219	0.296715		241	0.891291	0.966396		241	0.150722	0.494171
242	0.174332	0.428843		242	0.875906	0.966396		242	0.369992	0.712391
243	0.691444	0.854993		243	0.910015	0.970327		243	0.80407	0.941673
244	0.0173642	0.16271		244	0.0347716	0.223351		244	0.581473	0.86787
245	0.050624	0.249995		245	0.21582	0.588551		245	0.0229546	0.213531
246	0.561531	0.763988		246	0.679081	0.867835		246	0.860308	0.955898
247	0.504868	0.731532		247	0.485962	0.756361		247	0.937758	0.990878
248	0.332966	0.624945		248	0.150423	0.497266		248	0.0976337	0.419014
249	0.954623	0.979167		249	0.206316	0.581173		249	0.463935	0.769106
250	0.377211	0.668528		250	0.390445	0.713141		250	0.222292	0.564819
251	0.617513	0.804577		251	0.856447	0.96501		251	0.610084	0.879204
252	0.679258	0.849072		252	0.0215333	0.187246		252	0.0984683	0.419014
253	0.320719	0.610894		253	0.00841441	0.127708		253	0.200879	0.56224
254	0.0259135	0.188518		254	0.570342	0.828889		254	0.0315699	0.242845
255	0.957604	0.979167		255	0.0994617	0.432471		255	0.334238	0.698673
256	0.767583	0.901456		256	0.32178	0.681015		256	0.401725	0.737111
257	0.916109	0.977183		257	0.0813353	0.378304		257	0.390767	0.727008
258	0.0391909	0.222166		258	0.142455	0.493555		258	0.432714	0.755846
259	0.0600743	0.269997		259	0.0296765	0.210937		259	0.66831	0.914882
260	0.293227	0.574954		260	0.00212741	0.0718259		260	0.204274	0.56224
261	0.900254	0.970091		261	0.0249007	0.20136		261	0.193815	0.553758
262	0.127941	0.365546		262	0.0264233	0.203256		262	0.901666	0.969533
263	0.40212	0.684392		263	0.49645	0.760843		263	0.889598	0.966954
264	0.456515	0.718922		264	0.295293	0.659874		264	0.984899	0.992341
265	0.00538123	0.0816972		265	0.973968	0.995609		265	0.0149077	0.1807
266	0.899591	0.970091		266	0.851311	0.963353		266	0.825988	0.941673
267	0.0440554	0.233821		267	0.8926	0.966396		267	0.124417	0.460805
268	0.334399	0.624945		268	0.379925	0.703564		268	0.192017	0.552568
269	0.422852	0.692545		269	0.42751	0.734742		269	0.980969	0.990878
270	0.00571773	0.0816972		270	0.954348	0.986974		270	0.0246489	0.214338
271	0.0871088	0.305645		271	0.670303	0.862728		271	0.0905147	0.402427
272	0.333424	0.624945		272	0.412616	0.723755		272	0.205218	0.56224
273	0.535899	0.748852		273	0.43846	0.739222		273	0.339037	0.699046
274	0.279857	0.562527		274	0.026332	0.203256		274	0.598915	0.879204
275	0.35514	0.648658		275	0.99731	0.99731		275	0.454918	0.764569
276	0.96448	0.979167		276	0.847202	0.963353		276	0.951997	0.990878
277	0.910657	0.976576		277	0.283819	0.645044		277	0.60551	0.879204
278	0.465728	0.719595		278	0.276402	0.645044		278	0.204698	0.56224
279	0.111499	0.354061		279	0.366334	0.6946		279	0.0732994	0.371136
280	0.0484419	0.24221		280	0.914533	0.970327		280	0.186505	0.540595
281	0.0283772	0.189181		281	0.147556	0.495657		281	0.432722	0.755846
282	0.374552	0.668528		282	0.0609434	0.313849		282	0.0541234	0.333067
283	0.126502	0.364036		283	0.127403	0.480765		283	0.030803	0.242845
284	0.108528	0.354061		284	0.386049	0.711612		284	0.337558	0.699046
285	0.0813163	0.296715		285	0.21087	0.588551		285	0.476767	0.772092
286	0.0760277	0.296715		286	0.00109332	0.054666		286	0.564088	0.854679
287	0.0135776	0.142923		287	0.897285	0.966396		287	0.0364219	0.260156
288	0.250787	0.533154		288	0.779498	0.93929		288	0.284871	0.64016
289	0.793427	0.911985		289	0.248644	0.623997		289	0.543424	0.832834
290	0.803742	0.915946		290	0.0459481	0.266366		290	0.143741	0.479757
291	0.987429	0.989904		291	0.367593	0.6946		291	0.522148	0.819056
292	0.755573	0.894169		292	0.300298	0.659995		292	0.708636	0.914882
293	0.465811	0.719595		293	0.782734	0.93929		293	0.457157	0.765116
294	0.961714	0.979167		294	0.240336	0.620223		294	0.447768	0.758929
295	0.0926288	0.31941		295	0.957365	0.986974		295	0.143634	0.479757
296	0.72908	0.883733		296	0.886012	0.966396		296	0.851859	0.953734
297	0.174754	0.428843		297	0.502269	0.763907		297	0.138362	0.479757
298	0.0378587	0.222166		298	0.239737	0.620223		298	0.34693	0.708343
299	0.469536	0.719595		299	0.287986	0.650815		299	0.956026	0.990878
300	0.0581327	0.264239		300	0.896126	0.966396		300	0.210944	0.564819
301	0.783949	0.903688		301	0.051222	0.273184		301	0.143927	0.479757
302	0.9554	0.979167		302	0.610251	0.856492		302	0.709231	0.914882
303	0.00902455	0.106171		303	0.0396082	0.242396		303	0.000934485	0.0482962
304	0.504604	0.731532		304	0.630776	0.859747		304	0.806117	0.941673
305	0.0944374	0.322863		305	0.0161952	0.170476		305	0.762144	0.93331
306	0.08038	0.296715		306	0.148697	0.495657		306	0.826318	0.941673
307	0.507531	0.731532		307	0.832747	0.958896		307	0.726527	0.922574
308	0.561343	0.763988		308	0.0092588	0.127708		308	0.0207088	0.212398
309	0.402271	0.684392		309	0.334342	0.682278		309	0.210138	0.564819
310	0.493828	0.723558		310	0.463824	0.746584		310	0.942696	0.990878
311	0.0129562	0.142923		311	0.239761	0.620223		311	0.00601888	0.129644
312	0.38178	0.668528		312	0.413227	0.723755		312	0.230289	0.575722
313	0.802502	0.915946		313	0.144365	0.493555		313	0.271766	0.619127
314	0.508415	0.731532		314	0.73097	0.910865		314	0.819806	0.941673
315	0.877577	0.970091		315	0.563083	0.822019		315	0.8198	0.941673
316	0.978844	0.98831		316	0.0246117	0.20136		316	0.181129	0.536678
317	0.710657	0.869444		317	0.0579736	0.305124		317	0.161378	0.501568
318	0.333767	0.624945		318	0.900642	0.966396		318	0.394539	0.729173
319	0.256375	0.539736		319	0.0330556	0.220371		319	0.843325	0.951773
320	0.635892	0.823162		320	0.933117	0.977821		320	0.752417	0.93331
321	0.0638984	0.283993		321	0.871696	0.966396		321	0.183893	0.536913
322	0.0318379	0.204276		322	0.626771	0.858591		322	0.0397201	0.273932
323	0.28484	0.56404		323	0.980675	0.995609		323	0.389829	0.727008
324	0.476885	0.720607		324	0.000211274	0.0211274		324	0.059865	0.338061
325	0.429756	0.692545		325	0.0759818	0.369995		325	0.109532	0.43813
326	0.243255	0.531705		326	0.648259	0.862728		326	0.473688	0.771027
327	0.558312	0.763988		327	0.317562	0.679278		327	0.813959	0.941673
328	0.120979	0.363304		328	0.632101	0.859747		328	0.111772	0.441278
329	0.122325	0.363304		329	0.90358	0.966396		329	0.227507	0.572345
330	0.378111	0.668528		330	0.000803328	0.0459045		330	0.0027613	0.0788942
331	0.0667895	0.29358		331	0.00398475	0.087283		331	0.705274	0.914882
332	0.943755	0.979167		332	0.198909	0.570671		332	0.395576	0.729173
333	0.899201	0.970091		333	0.591219	0.839683		333	0.698731	0.914882
334	0.749787	0.893507		334	0.170949	0.530073		334	0.221113	0.564819
335	0.222063	0.496231		335	0.262978	0.631538		335	0.736544	0.92831
336	0.00668361	0.0862402		336	0.878492	0.966396		336	0.0289923	0.242845
337	0.763635	0.901045		337	0.112519	0.445621		337	0.2438	0.583953
338	0.0834281	0.296715		338	0.586711	0.839683		338	0.0857491	0.402427
339	0.0825178	0.296715		339	0.719503	0.905035		339	0.270321	0.619127
340	0.662822	0.833738		340	0.624444	0.858591		340	0.965552	0.990878
341	0.248812	0.532219		341	0.21652	0.588551		341	0.0954954	0.415197
342	0.0561363	0.261099		342	0.635331	0.859747		342	0.25492	0.589536
343	0.0748447	0.296715		343	0.076774	0.369995		343	0.689256	0.914882
344	0.538926	0.748852		344	0.822541	0.953671		344	0.673317	0.914882
345	0.0464496	0.239042		345	0.110764	0.445069		345	0.538004	0.832025
346	0.588816	0.785087		346	0.0711174	0.355587		346	0.123531	0.460805
347	0.00203596	0.0667863		347	0.140654	0.493555		347	0.00101534	0.0482962
348	0.609438	0.79665		348	0.160916	0.514931		348	0.250643	0.586562
349	0.147409	0.406646		349	0.13338	0.493555		349	0.979316	0.990878
350	0.521673	0.742595		350	0.976316	0.995609		350	0.643449	0.899612
351	0.182718	0.430952		351	0.515946	0.781736		351	0.488786	0.783437
352	0.196673	0.452122		352	0.264156	0.631538		352	0.0870087	0.402427
353	0.692544	0.854993		353	0.368985	0.6946		353	0.384517	0.727008
354	0.155019	0.416348		354	0.471609	0.746584		354	0.115501	0.444236
355	0.888938	0.970091		355	0.342121	0.682278		355	0.640674	0.899191
356	0.395982	0.684392		356	0.311329	0.676546		356	0.997083	0.997083
357	0.668861	0.838697		357	0.0399953	0.242396		357	0.138994	0.479757
358	0.119087	0.363304		358	0.784307	0.93929		358	0.157816	0.501568
359	0.940381	0.979167		359	0.876885	0.966396		359	0.980379	0.990878
360	0.462181	0.719595		360	0.281959	0.645044		360	0.858577	0.955898
361	0.534669	0.748852		361	0.299784	0.659995		361	0.245829	0.585308
362	0.112414	0.354061		362	0.0123887	0.150166		362	0.683074	0.914882
363	0.658439	0.831846		363	0.68707	0.869708		363	0.892037	0.966978
364	0.405502	0.684392		364	0.0892965	0.410559		364	0.0897171	0.402427
365	0.0278064	0.188518		365	9.2594e-06	0.00185188		365	4.85167e-06	0.00194067
366	0.226924	0.504275		366	0.00534009	0.101716		366	0.0086605	0.133239
367	0.914811	0.977183		367	0.448172	0.746584		367	0.715895	0.914882
368	0.122569	0.363304		368	0.400115	0.719704		368	0.510588	0.810457
369	0.49217	0.723558		369	0.901167	0.966396		369	0.57797	0.866365
370	0.383429	0.668528		370	0.0805066	0.378304		370	0.065422	0.348917
371	0.712944	0.869444		371	0.72798	0.910865		371	0.972256	0.990878
372	0.00652417	0.0862402		372	0.0357362	0.223351		372	0.426044	0.751987
373	0.0739102	0.296715		373	0.749058	0.923046		373	0.116814	0.445005
374	0.132393	0.370329		374	0.157663	0.512725		374	0.0391361	0.273932
375	0.0906616	0.315345		375	0.103894	0.440259		375	0.0200963	0.212398
376	0.236201	0.521157		376	0.332764	0.682278		376	0.692226	0.914882
377	0.0810229	0.296715		377	0.00796015	0.127708		377	0.517493	0.81817
378	0.294962	0.575535		378	0.283501	0.645044		378	0.738006	0.92831
379	0.651167	0.831835		379	0.591684	0.839683		379	0.991912	0.995335
380	0.126322	0.364036		380	0.107598	0.443814		380	0.0312837	0.242845
381	0.0266004	0.188518		381	0.810512	0.947968		381	0.102615	0.432065
382	0.0340151	0.211103		382	0.020459	0.183298		382	0.952353	0.990878
383	0.0226902	0.185226		383	0.889896	0.966396		383	0.0905461	0.402427
384	0.931651	0.979167		384	0.0282614	0.206537		384	0.217127	0.564819
385	0.434367	0.692545		385	0.176791	0.543972		385	0.134061	0.479757
386	0.475773	0.720607		386	0.615394	0.857692		386	0.38201	0.727008
387	0.193495	0.449988		387	0.660248	0.862728		387	0.408204	0.739431
388	0.740808	0.889859		388	0.314594	0.676546		388	0.714273	0.914882
389	0.579046	0.77986		389	0.104034	0.440259		389	0.160874	0.501568
390	0.685667	0.851761		390	0.0301464	0.210937		390	0.41982	0.748264
391	0.377415	0.668528		391	0.370442	0.6946		391	0.207414	0.564392
392	0.483831	0.720607		392	0.647369	0.862728		392	0.850133	0.953734
393	0.954141	0.979167		393	0.844364	0.963353		393	0.874437	0.961898
394	0.986531	0.989904		394	0.888459	0.966396		394	0.918763	0.980014
395	0.540635	0.748852		395	0.0442391	0.26023		395	0.538736	0.832025
396	0.282817	0.562819		396	0.0201492	0.183298		396	0.0218968	0.213531
397	0.646436	0.831429		397	0.0410558	0.245109		397	0.359484	0.708343
398	0.000349186	0.0199535		398	0.472214	0.746584		398	0.0170337	0.194671
399	0.251915	0.533154		399	0.423587	0.734742		399	0.161756	0.501568
400	0.750546	0.893507		400	0.346161	0.682278		400	0.736738	0.92831

## Sheet: Fig 3B| S1 Fig| S6 Tab| S7 Tab
subject_id	events	version	stage	slides	recall_type
2102	Event 1	B	Initial Free Recall	10	Original
2102	Event 1	B	Initial Free Recall	12	Unrecalled
2102	Event 1	B	Initial Free Recall	14	Unrecalled
2102	Event 1	B	Initial Free Recall	17	Unrecalled
2102	Event 1	B	Initial Free Recall	19	No-critical-detail
2102	Event 1	B	Initial Free Recall	22	Unrecalled
2102	Event 1	B	Initial Free Recall	26	No-critical-detail
2102	Event 1	B	Initial Free Recall	28	No-critical-detail
2102	Event 1	B	Initial Free Recall	31	Unrecalled
2102	Event 1	B	Initial Free Recall	36	Unrecalled
2102	Event 1	B	Initial Free Recall	41	Unrecalled
2102	Event 1	B	Initial Free Recall	50	Unrecalled
2102	Event 2	A	Initial Free Recall	14	Original
2102	Event 2	A	Initial Free Recall	19	Unrecalled
2102	Event 2	A	Initial Free Recall	23	Unrecalled
2102	Event 2	A	Initial Free Recall	25	No-critical-detail
2102	Event 2	A	Initial Free Recall	28	No-critical-detail
2102	Event 2	A	Initial Free Recall	31	Original
2102	Event 2	A	Initial Free Recall	34	Unrecalled
2102	Event 2	A	Initial Free Recall	36	Unrecalled
2102	Event 2	A	Initial Free Recall	38	Unrecalled
2102	Event 2	A	Initial Free Recall	41	No-critical-detail
2102	Event 2	A	Initial Free Recall	45	No-critical-detail
2102	Event 2	A	Initial Free Recall	49	Unrecalled
2102	Event 3	A	Initial Free Recall	5	No-critical-detail
2102	Event 3	A	Initial Free Recall	16	Unrecalled
2102	Event 3	A	Initial Free Recall	19	No-critical-detail
2102	Event 3	A	Initial Free Recall	22	Unrecalled
2102	Event 3	A	Initial Free Recall	24	Unrecalled
2102	Event 3	A	Initial Free Recall	27	Unrecalled
2102	Event 3	A	Initial Free Recall	30	Unrecalled
2102	Event 3	A	Initial Free Recall	32	No-critical-detail
2102	Event 3	A	Initial Free Recall	36	No-critical-detail
2102	Event 3	A	Initial Free Recall	41	Unrecalled
2102	Event 3	A	Initial Free Recall	44	Unrecalled
2102	Event 3	A	Initial Free Recall	47	Unrecalled
2102	Event 4	A	Initial Free Recall	4	Foil
2102	Event 4	A	Initial Free Recall	7	Unrecalled
2102	Event 4	A	Initial Free Recall	11	Unrecalled
2102	Event 4	A	Initial Free Recall	15	Unrecalled
2102	Event 4	A	Initial Free Recall	17	Original
2102	Event 4	A	Initial Free Recall	19	Original
2102	Event 4	A	Initial Free Recall	24	No-critical-detail
2102	Event 4	A	Initial Free Recall	29	Unrecalled
2102	Event 4	A	Initial Free Recall	36	Unrecalled
2102	Event 4	A	Initial Free Recall	38	Unrecalled
2102	Event 4	A	Initial Free Recall	40	No-critical-detail
2102	Event 4	A	Initial Free Recall	49	Unrecalled
2102	Event 5	B	Initial Free Recall	3	No-critical-detail
2102	Event 5	B	Initial Free Recall	5	Unrecalled
2102	Event 5	B	Initial Free Recall	16	No-critical-detail
2102	Event 5	B	Initial Free Recall	19	Unrecalled
2102	Event 5	B	Initial Free Recall	21	No-critical-detail
2102	Event 5	B	Initial Free Recall	23	Unrecalled
2102	Event 5	B	Initial Free Recall	26	Unrecalled
2102	Event 5	B	Initial Free Recall	31	Original
2102	Event 5	B	Initial Free Recall	39	Unrecalled
2102	Event 5	B	Initial Free Recall	41	No-critical-detail
2102	Event 5	B	Initial Free Recall	47	Unrecalled
2102	Event 5	B	Initial Free Recall	50	Unrecalled
2102	Event 6	B	Initial Free Recall	4	Original
2102	Event 6	B	Initial Free Recall	9	No-critical-detail
2102	Event 6	B	Initial Free Recall	12	No-critical-detail
2102	Event 6	B	Initial Free Recall	19	Unrecalled
2102	Event 6	B	Initial Free Recall	21	Unrecalled
2102	Event 6	B	Initial Free Recall	26	No-critical-detail
2102	Event 6	B	Initial Free Recall	29	Original
2102	Event 6	B	Initial Free Recall	35	Unrecalled
2102	Event 6	B	Initial Free Recall	39	Unrecalled
2102	Event 6	B	Initial Free Recall	44	No-critical-detail
2102	Event 6	B	Initial Free Recall	46	No-critical-detail
2102	Event 6	B	Initial Free Recall	49	Unrecalled
2102	Event 7	A	Initial Free Recall	4	Unrecalled
2102	Event 7	A	Initial Free Recall	8	Original
2102	Event 7	A	Initial Free Recall	10	No-critical-detail
2102	Event 7	A	Initial Free Recall	13	No-critical-detail
2102	Event 7	A	Initial Free Recall	19	No-critical-detail
2102	Event 7	A	Initial Free Recall	22	Unrecalled
2102	Event 7	A	Initial Free Recall	24	No-critical-detail
2102	Event 7	A	Initial Free Recall	26	No-critical-detail
2102	Event 7	A	Initial Free Recall	28	Unrecalled
2102	Event 7	A	Initial Free Recall	35	Original
2102	Event 7	A	Initial Free Recall	41	No-critical-detail
2102	Event 7	A	Initial Free Recall	49	Original
2102	Event 8	B	Initial Free Recall	3	No-critical-detail
2102	Event 8	B	Initial Free Recall	5	No-critical-detail
2102	Event 8	B	Initial Free Recall	8	Original
2102	Event 8	B	Initial Free Recall	10	Original
2102	Event 8	B	Initial Free Recall	15	Unrecalled
2102	Event 8	B	Initial Free Recall	18	Original
2102	Event 8	B	Initial Free Recall	20	Original
2102	Event 8	B	Initial Free Recall	23	No-critical-detail
2102	Event 8	B	Initial Free Recall	26	Unrecalled
2102	Event 8	B	Initial Free Recall	33	Unrecalled
2102	Event 8	B	Initial Free Recall	35	No-critical-detail
2102	Event 8	B	Initial Free Recall	45	No-critical-detail
2102	Event 1	B	Final Free Recall	10	Original
2102	Event 1	B	Final Free Recall	12	Original
2102	Event 1	B	Final Free Recall	14	Unrecalled
2102	Event 1	B	Final Free Recall	17	Unrecalled
2102	Event 1	B	Final Free Recall	19	Original
2102	Event 1	B	Final Free Recall	22	Original
2102	Event 1	B	Final Free Recall	26	No-critical-detail
2102	Event 1	B	Final Free Recall	28	No-critical-detail
2102	Event 1	B	Final Free Recall	31	No-critical-detail
2102	Event 1	B	Final Free Recall	36	Unrecalled
2102	Event 1	B	Final Free Recall	41	Unrecalled
2102	Event 1	B	Final Free Recall	50	Unrecalled
2102	Event 2	A	Final Free Recall	14	Original
2102	Event 2	A	Final Free Recall	19	Unrecalled
2102	Event 2	A	Final Free Recall	23	No-critical-detail
2102	Event 2	A	Final Free Recall	25	No-critical-detail
2102	Event 2	A	Final Free Recall	28	No-critical-detail
2102	Event 2	A	Final Free Recall	31	Original
2102	Event 2	A	Final Free Recall	34	Unrecalled
2102	Event 2	A	Final Free Recall	36	Unrecalled
2102	Event 2	A	Final Free Recall	38	Unrecalled
2102	Event 2	A	Final Free Recall	41	No-critical-detail
2102	Event 2	A	Final Free Recall	45	Unrecalled
2102	Event 2	A	Final Free Recall	49	Unrecalled
2102	Event 3	A	Final Free Recall	5	No-critical-detail
2102	Event 3	A	Final Free Recall	16	Unrecalled
2102	Event 3	A	Final Free Recall	19	Unrecalled
2102	Event 3	A	Final Free Recall	22	Unrecalled
2102	Event 3	A	Final Free Recall	24	Unrecalled
2102	Event 3	A	Final Free Recall	27	Unrecalled
2102	Event 3	A	Final Free Recall	30	No-critical-detail
2102	Event 3	A	Final Free Recall	32	No-critical-detail
2102	Event 3	A	Final Free Recall	36	No-critical-detail
2102	Event 3	A	Final Free Recall	41	Unrecalled
2102	Event 3	A	Final Free Recall	44	Unrecalled
2102	Event 3	A	Final Free Recall	47	Unrecalled
2102	Event 4	A	Final Free Recall	4	Original
2102	Event 4	A	Final Free Recall	7	Unrecalled
2102	Event 4	A	Final Free Recall	11	Original
2102	Event 4	A	Final Free Recall	15	Unrecalled
2102	Event 4	A	Final Free Recall	17	Original
2102	Event 4	A	Final Free Recall	19	Original
2102	Event 4	A	Final Free Recall	24	No-critical-detail
2102	Event 4	A	Final Free Recall	29	No-critical-detail
2102	Event 4	A	Final Free Recall	36	Unrecalled
2102	Event 4	A	Final Free Recall	38	No-critical-detail
2102	Event 4	A	Final Free Recall	40	Unrecalled
2102	Event 4	A	Final Free Recall	49	Unrecalled
2102	Event 5	B	Final Free Recall	3	No-critical-detail
2102	Event 5	B	Final Free Recall	5	Unrecalled
2102	Event 5	B	Final Free Recall	16	Original
2102	Event 5	B	Final Free Recall	19	Unrecalled
2102	Event 5	B	Final Free Recall	21	No-critical-detail
2102	Event 5	B	Final Free Recall	23	Unrecalled
2102	Event 5	B	Final Free Recall	26	Unrecalled
2102	Event 5	B	Final Free Recall	31	Original
2102	Event 5	B	Final Free Recall	39	Unrecalled
2102	Event 5	B	Final Free Recall	41	No-critical-detail
2102	Event 5	B	Final Free Recall	47	No-critical-detail
2102	Event 5	B	Final Free Recall	50	Unrecalled
2102	Event 6	B	Final Free Recall	4	Original
2102	Event 6	B	Final Free Recall	9	Original
2102	Event 6	B	Final Free Recall	12	No-critical-detail
2102	Event 6	B	Final Free Recall	19	Unrecalled
2102	Event 6	B	Final Free Recall	21	Misinformation
2102	Event 6	B	Final Free Recall	26	Original
2102	Event 6	B	Final Free Recall	29	Original
2102	Event 6	B	Final Free Recall	35	Unrecalled
2102	Event 6	B	Final Free Recall	39	Unrecalled
2102	Event 6	B	Final Free Recall	44	Misinformation
2102	Event 6	B	Final Free Recall	46	Original
2102	Event 6	B	Final Free Recall	49	Unrecalled
2102	Event 7	A	Final Free Recall	4	Unrecalled
2102	Event 7	A	Final Free Recall	8	Original
2102	Event 7	A	Final Free Recall	10	Foil
2102	Event 7	A	Final Free Recall	13	Unrecalled
2102	Event 7	A	Final Free Recall	19	No-critical-detail
2102	Event 7	A	Final Free Recall	22	Unrecalled
2102	Event 7	A	Final Free Recall	24	No-critical-detail
2102	Event 7	A	Final Free Recall	26	No-critical-detail
2102	Event 7	A	Final Free Recall	28	No-critical-detail
2102	Event 7	A	Final Free Recall	35	Original
2102	Event 7	A	Final Free Recall	41	No-critical-detail
2102	Event 7	A	Final Free Recall	49	Unrecalled
2102	Event 8	B	Final Free Recall	3	Original
2102	Event 8	B	Final Free Recall	5	Original
2102	Event 8	B	Final Free Recall	8	Original
2102	Event 8	B	Final Free Recall	10	Original
2102	Event 8	B	Final Free Recall	15	Unrecalled
2102	Event 8	B	Final Free Recall	18	Original
2102	Event 8	B	Final Free Recall	20	Misinformation
2102	Event 8	B	Final Free Recall	23	Unrecalled
2102	Event 8	B	Final Free Recall	26	Unrecalled
2102	Event 8	B	Final Free Recall	33	Unrecalled
2102	Event 8	B	Final Free Recall	35	No-critical-detail
2102	Event 8	B	Final Free Recall	45	No-critical-detail
2103	Event 1	A	Initial Free Recall	10	Original
2103	Event 1	A	Initial Free Recall	12	Unrecalled
2103	Event 1	A	Initial Free Recall	14	Unrecalled
2103	Event 1	A	Initial Free Recall	17	Unrecalled
2103	Event 1	A	Initial Free Recall	19	Misinformation
2103	Event 1	A	Initial Free Recall	22	Unrecalled
2103	Event 1	A	Initial Free Recall	26	No-critical-detail
2103	Event 1	A	Initial Free Recall	28	No-critical-detail
2103	Event 1	A	Initial Free Recall	31	No-critical-detail
2103	Event 1	A	Initial Free Recall	36	Unrecalled
2103	Event 1	A	Initial Free Recall	41	Unrecalled
2103	Event 1	A	Initial Free Recall	50	Unrecalled
2103	Event 2	A	Initial Free Recall	14	Original
2103	Event 2	A	Initial Free Recall	19	Unrecalled
2103	Event 2	A	Initial Free Recall	23	Original
2103	Event 2	A	Initial Free Recall	25	No-critical-detail
2103	Event 2	A	Initial Free Recall	28	Unrecalled
2103	Event 2	A	Initial Free Recall	31	Original
2103	Event 2	A	Initial Free Recall	34	Unrecalled
2103	Event 2	A	Initial Free Recall	36	Original
2103	Event 2	A	Initial Free Recall	38	No-critical-detail
2103	Event 2	A	Initial Free Recall	41	No-critical-detail
2103	Event 2	A	Initial Free Recall	45	Unrecalled
2103	Event 2	A	Initial Free Recall	49	Unrecalled
2103	Event 3	A	Initial Free Recall	5	No-critical-detail
2103	Event 3	A	Initial Free Recall	16	Unrecalled
2103	Event 3	A	Initial Free Recall	19	No-critical-detail
2103	Event 3	A	Initial Free Recall	22	No-critical-detail
2103	Event 3	A	Initial Free Recall	24	Unrecalled
2103	Event 3	A	Initial Free Recall	27	No-critical-detail
2103	Event 3	A	Initial Free Recall	30	No-critical-detail
2103	Event 3	A	Initial Free Recall	32	No-critical-detail
2103	Event 3	A	Initial Free Recall	36	No-critical-detail
2103	Event 3	A	Initial Free Recall	41	Unrecalled
2103	Event 3	A	Initial Free Recall	44	Unrecalled
2103	Event 3	A	Initial Free Recall	47	Unrecalled
2103	Event 4	A	Initial Free Recall	4	Unrecalled
2103	Event 4	A	Initial Free Recall	7	Unrecalled
2103	Event 4	A	Initial Free Recall	11	Original
2103	Event 4	A	Initial Free Recall	15	Unrecalled
2103	Event 4	A	Initial Free Recall	17	Original
2103	Event 4	A	Initial Free Recall	19	Original
2103	Event 4	A	Initial Free Recall	24	Unrecalled
2103	Event 4	A	Initial Free Recall	29	No-critical-detail
2103	Event 4	A	Initial Free Recall	36	Unrecalled
2103	Event 4	A	Initial Free Recall	38	Unrecalled
2103	Event 4	A	Initial Free Recall	40	No-critical-detail
2103	Event 4	A	Initial Free Recall	49	No-critical-detail
2103	Event 5	B	Initial Free Recall	3	No-critical-detail
2103	Event 5	B	Initial Free Recall	5	Unrecalled
2103	Event 5	B	Initial Free Recall	16	No-critical-detail
2103	Event 5	B	Initial Free Recall	19	Unrecalled
2103	Event 5	B	Initial Free Recall	21	No-critical-detail
2103	Event 5	B	Initial Free Recall	23	No-critical-detail
2103	Event 5	B	Initial Free Recall	26	Unrecalled
2103	Event 5	B	Initial Free Recall	31	Original
2103	Event 5	B	Initial Free Recall	39	Unrecalled
2103	Event 5	B	Initial Free Recall	41	No-critical-detail
2103	Event 5	B	Initial Free Recall	47	No-critical-detail
2103	Event 5	B	Initial Free Recall	50	Unrecalled
2103	Event 6	B	Initial Free Recall	4	Original
2103	Event 6	B	Initial Free Recall	9	No-critical-detail
2103	Event 6	B	Initial Free Recall	12	No-critical-detail
2103	Event 6	B	Initial Free Recall	19	No-critical-detail
2103	Event 6	B	Initial Free Recall	21	Original
2103	Event 6	B	Initial Free Recall	26	No-critical-detail
2103	Event 6	B	Initial Free Recall	29	Original
2103	Event 6	B	Initial Free Recall	35	No-critical-detail
2103	Event 6	B	Initial Free Recall	39	Unrecalled
2103	Event 6	B	Initial Free Recall	44	Original
2103	Event 6	B	Initial Free Recall	46	Original
2103	Event 6	B	Initial Free Recall	49	Unrecalled
2103	Event 7	A	Initial Free Recall	4	Unrecalled
2103	Event 7	A	Initial Free Recall	8	Unrecalled
2103	Event 7	A	Initial Free Recall	10	Unrecalled
2103	Event 7	A	Initial Free Recall	13	No-critical-detail
2103	Event 7	A	Initial Free Recall	19	No-critical-detail
2103	Event 7	A	Initial Free Recall	22	Unrecalled
2103	Event 7	A	Initial Free Recall	24	No-critical-detail
2103	Event 7	A	Initial Free Recall	26	Original
2103	Event 7	A	Initial Free Recall	28	No-critical-detail
2103	Event 7	A	Initial Free Recall	35	Foil
2103	Event 7	A	Initial Free Recall	41	No-critical-detail
2103	Event 7	A	Initial Free Recall	49	No-critical-detail
2103	Event 8	B	Initial Free Recall	3	Unrecalled
2103	Event 8	B	Initial Free Recall	5	No-critical-detail
2103	Event 8	B	Initial Free Recall	8	Original
2103	Event 8	B	Initial Free Recall	10	Original
2103	Event 8	B	Initial Free Recall	15	No-critical-detail
2103	Event 8	B	Initial Free Recall	18	Original
2103	Event 8	B	Initial Free Recall	20	No-critical-detail
2103	Event 8	B	Initial Free Recall	23	Unrecalled
2103	Event 8	B	Initial Free Recall	26	No-critical-detail
2103	Event 8	B	Initial Free Recall	33	Original
2103	Event 8	B	Initial Free Recall	35	Unrecalled
2103	Event 8	B	Initial Free Recall	45	Foil
2103	Event 1	A	Final Free Recall	10	Original
2103	Event 1	A	Final Free Recall	12	Unrecalled
2103	Event 1	A	Final Free Recall	14	No-critical-detail
2103	Event 1	A	Final Free Recall	17	Unrecalled
2103	Event 1	A	Final Free Recall	19	Original
2103	Event 1	A	Final Free Recall	22	Unrecalled
2103	Event 1	A	Final Free Recall	26	Misinformation
2103	Event 1	A	Final Free Recall	28	No-critical-detail
2103	Event 1	A	Final Free Recall	31	Unrecalled
2103	Event 1	A	Final Free Recall	36	Unrecalled
2103	Event 1	A	Final Free Recall	41	No-critical-detail
2103	Event 1	A	Final Free Recall	50	Unrecalled
2103	Event 2	A	Final Free Recall	14	Original
2103	Event 2	A	Final Free Recall	19	Unrecalled
2103	Event 2	A	Final Free Recall	23	Original
2103	Event 2	A	Final Free Recall	25	Foil
2103	Event 2	A	Final Free Recall	28	Original
2103	Event 2	A	Final Free Recall	31	Original
2103	Event 2	A	Final Free Recall	34	Unrecalled
2103	Event 2	A	Final Free Recall	36	Original
2103	Event 2	A	Final Free Recall	38	No-critical-detail
2103	Event 2	A	Final Free Recall	41	No-critical-detail
2103	Event 2	A	Final Free Recall	45	Unrecalled
2103	Event 2	A	Final Free Recall	49	Misinformation
2103	Event 3	A	Final Free Recall	5	No-critical-detail
2103	Event 3	A	Final Free Recall	16	No-critical-detail
2103	Event 3	A	Final Free Recall	19	No-critical-detail
2103	Event 3	A	Final Free Recall	22	Unrecalled
2103	Event 3	A	Final Free Recall	24	No-critical-detail
2103	Event 3	A	Final Free Recall	27	No-critical-detail
2103	Event 3	A	Final Free Recall	30	Misinformation
2103	Event 3	A	Final Free Recall	32	No-critical-detail
2103	Event 3	A	Final Free Recall	36	No-critical-detail
2103	Event 3	A	Final Free Recall	41	Unrecalled
2103	Event 3	A	Final Free Recall	44	No-critical-detail
2103	Event 3	A	Final Free Recall	47	No-critical-detail
2103	Event 4	A	Final Free Recall	4	No-critical-detail
2103	Event 4	A	Final Free Recall	7	Unrecalled
2103	Event 4	A	Final Free Recall	11	Unrecalled
2103	Event 4	A	Final Free Recall	15	Unrecalled
2103	Event 4	A	Final Free Recall	17	Original
2103	Event 4	A	Final Free Recall	19	Original
2103	Event 4	A	Final Free Recall	24	Original
2103	Event 4	A	Final Free Recall	29	Misinformation
2103	Event 4	A	Final Free Recall	36	No-critical-detail
2103	Event 4	A	Final Free Recall	38	Unrecalled
2103	Event 4	A	Final Free Recall	40	No-critical-detail
2103	Event 4	A	Final Free Recall	49	No-critical-detail
2103	Event 5	B	Final Free Recall	3	No-critical-detail
2103	Event 5	B	Final Free Recall	5	Unrecalled
2103	Event 5	B	Final Free Recall	16	Misinformation
2103	Event 5	B	Final Free Recall	19	Unrecalled
2103	Event 5	B	Final Free Recall	21	No-critical-detail
2103	Event 5	B	Final Free Recall	23	Original
2103	Event 5	B	Final Free Recall	26	No-critical-detail
2103	Event 5	B	Final Free Recall	31	Original
2103	Event 5	B	Final Free Recall	39	Misinformation
2103	Event 5	B	Final Free Recall	41	No-critical-detail
2103	Event 5	B	Final Free Recall	47	Unrecalled
2103	Event 5	B	Final Free Recall	50	Unrecalled
2103	Event 6	B	Final Free Recall	4	Original
2103	Event 6	B	Final Free Recall	9	Original
2103	Event 6	B	Final Free Recall	12	No-critical-detail
2103	Event 6	B	Final Free Recall	19	Unrecalled
2103	Event 6	B	Final Free Recall	21	Original
2103	Event 6	B	Final Free Recall	26	No-critical-detail
2103	Event 6	B	Final Free Recall	29	Original
2103	Event 6	B	Final Free Recall	35	Unrecalled
2103	Event 6	B	Final Free Recall	39	Unrecalled
2103	Event 6	B	Final Free Recall	44	Original
2103	Event 6	B	Final Free Recall	46	Misinformation
2103	Event 6	B	Final Free Recall	49	Unrecalled
2103	Event 7	A	Final Free Recall	4	Original
2103	Event 7	A	Final Free Recall	8	Unrecalled
2103	Event 7	A	Final Free Recall	10	Unrecalled
2103	Event 7	A	Final Free Recall	13	No-critical-detail
2103	Event 7	A	Final Free Recall	19	No-critical-detail
2103	Event 7	A	Final Free Recall	22	No-critical-detail
2103	Event 7	A	Final Free Recall	24	No-critical-detail
2103	Event 7	A	Final Free Recall	26	Original
2103	Event 7	A	Final Free Recall	28	No-critical-detail
2103	Event 7	A	Final Free Recall	35	Unrecalled
2103	Event 7	A	Final Free Recall	41	No-critical-detail
2103	Event 7	A	Final Free Recall	49	Original
2103	Event 8	B	Final Free Recall	3	Unrecalled
2103	Event 8	B	Final Free Recall	5	No-critical-detail
2103	Event 8	B	Final Free Recall	8	Original
2103	Event 8	B	Final Free Recall	10	Original
2103	Event 8	B	Final Free Recall	15	No-critical-detail
2103	Event 8	B	Final Free Recall	18	Original
2103	Event 8	B	Final Free Recall	20	No-critical-detail
2103	Event 8	B	Final Free Recall	23	Unrecalled
2103	Event 8	B	Final Free Recall	26	Unrecalled
2103	Event 8	B	Final Free Recall	33	Original
2103	Event 8	B	Final Free Recall	35	Original
2103	Event 8	B	Final Free Recall	45	Foil
2104	Event 1	B	Initial Free Recall	10	Original
2104	Event 1	B	Initial Free Recall	12	Unrecalled
2104	Event 1	B	Initial Free Recall	14	No-critical-detail
2104	Event 1	B	Initial Free Recall	17	Unrecalled
2104	Event 1	B	Initial Free Recall	19	No-critical-detail
2104	Event 1	B	Initial Free Recall	22	Unrecalled
2104	Event 1	B	Initial Free Recall	26	No-critical-detail
2104	Event 1	B	Initial Free Recall	28	No-critical-detail
2104	Event 1	B	Initial Free Recall	31	Unrecalled
2104	Event 1	B	Initial Free Recall	36	Unrecalled
2104	Event 1	B	Initial Free Recall	41	Unrecalled
2104	Event 1	B	Initial Free Recall	50	Unrecalled
2104	Event 2	A	Initial Free Recall	14	Unrecalled
2104	Event 2	A	Initial Free Recall	19	Original
2104	Event 2	A	Initial Free Recall	23	Unrecalled
2104	Event 2	A	Initial Free Recall	25	Unrecalled
2104	Event 2	A	Initial Free Recall	28	No-critical-detail
2104	Event 2	A	Initial Free Recall	31	No-critical-detail
2104	Event 2	A	Initial Free Recall	34	Original
2104	Event 2	A	Initial Free Recall	36	No-critical-detail
2104	Event 2	A	Initial Free Recall	38	No-critical-detail
2104	Event 2	A	Initial Free Recall	41	Original
2104	Event 2	A	Initial Free Recall	45	No-critical-detail
2104	Event 2	A	Initial Free Recall	49	Original
2104	Event 3	A	Initial Free Recall	5	No-critical-detail
2104	Event 3	A	Initial Free Recall	16	No-critical-detail
2104	Event 3	A	Initial Free Recall	19	Unrecalled
2104	Event 3	A	Initial Free Recall	22	Unrecalled
2104	Event 3	A	Initial Free Recall	24	Unrecalled
2104	Event 3	A	Initial Free Recall	27	Unrecalled
2104	Event 3	A	Initial Free Recall	30	Unrecalled
2104	Event 3	A	Initial Free Recall	32	No-critical-detail
2104	Event 3	A	Initial Free Recall	36	Unrecalled
2104	Event 3	A	Initial Free Recall	41	Unrecalled
2104	Event 3	A	Initial Free Recall	44	Unrecalled
2104	Event 3	A	Initial Free Recall	47	Unrecalled
2104	Event 4	A	Initial Free Recall	4	Unrecalled
2104	Event 4	A	Initial Free Recall	7	Original
2104	Event 4	A	Initial Free Recall	11	Unrecalled
2104	Event 4	A	Initial Free Recall	15	Unrecalled
2104	Event 4	A	Initial Free Recall	17	Original
2104	Event 4	A	Initial Free Recall	19	Original
2104	Event 4	A	Initial Free Recall	24	No-critical-detail
2104	Event 4	A	Initial Free Recall	29	Unrecalled
2104	Event 4	A	Initial Free Recall	36	No-critical-detail
2104	Event 4	A	Initial Free Recall	38	No-critical-detail
2104	Event 4	A	Initial Free Recall	40	Original
2104	Event 4	A	Initial Free Recall	49	No-critical-detail
2104	Event 5	B	Initial Free Recall	3	No-critical-detail
2104	Event 5	B	Initial Free Recall	5	Unrecalled
2104	Event 5	B	Initial Free Recall	16	Original
2104	Event 5	B	Initial Free Recall	19	Unrecalled
2104	Event 5	B	Initial Free Recall	21	No-critical-detail
2104	Event 5	B	Initial Free Recall	23	Unrecalled
2104	Event 5	B	Initial Free Recall	26	Unrecalled
2104	Event 5	B	Initial Free Recall	31	Original
2104	Event 5	B	Initial Free Recall	39	Unrecalled
2104	Event 5	B	Initial Free Recall	41	No-critical-detail
2104	Event 5	B	Initial Free Recall	47	No-critical-detail
2104	Event 5	B	Initial Free Recall	50	Unrecalled
2104	Event 6	B	Initial Free Recall	4	Original
2104	Event 6	B	Initial Free Recall	9	Original
2104	Event 6	B	Initial Free Recall	12	No-critical-detail
2104	Event 6	B	Initial Free Recall	19	Unrecalled
2104	Event 6	B	Initial Free Recall	21	Unrecalled
2104	Event 6	B	Initial Free Recall	26	No-critical-detail
2104	Event 6	B	Initial Free Recall	29	Original
2104	Event 6	B	Initial Free Recall	35	Unrecalled
2104	Event 6	B	Initial Free Recall	39	Unrecalled
2104	Event 6	B	Initial Free Recall	44	Foil
2104	Event 6	B	Initial Free Recall	46	Original
2104	Event 6	B	Initial Free Recall	49	Unrecalled
2104	Event 7	A	Initial Free Recall	4	Original
2104	Event 7	A	Initial Free Recall	8	Unrecalled
2104	Event 7	A	Initial Free Recall	10	Unrecalled
2104	Event 7	A	Initial Free Recall	13	No-critical-detail
2104	Event 7	A	Initial Free Recall	19	No-critical-detail
2104	Event 7	A	Initial Free Recall	22	Unrecalled
2104	Event 7	A	Initial Free Recall	24	Unrecalled
2104	Event 7	A	Initial Free Recall	26	No-critical-detail
2104	Event 7	A	Initial Free Recall	28	No-critical-detail
2104	Event 7	A	Initial Free Recall	35	Unrecalled
2104	Event 7	A	Initial Free Recall	41	Unrecalled
2104	Event 7	A	Initial Free Recall	49	No-critical-detail
2104	Event 8	A	Initial Free Recall	3	Unrecalled
2104	Event 8	A	Initial Free Recall	5	Unrecalled
2104	Event 8	A	Initial Free Recall	8	Misinformation
2104	Event 8	A	Initial Free Recall	10	Original
2104	Event 8	A	Initial Free Recall	15	Unrecalled
2104	Event 8	A	Initial Free Recall	18	Original
2104	Event 8	A	Initial Free Recall	20	Original
2104	Event 8	A	Initial Free Recall	23	Unrecalled
2104	Event 8	A	Initial Free Recall	26	Unrecalled
2104	Event 8	A	Initial Free Recall	33	No-critical-detail
2104	Event 8	A	Initial Free Recall	35	Original
2104	Event 8	A	Initial Free Recall	45	No-critical-detail
2104	Event 1	B	Final Free Recall	10	Original
2104	Event 1	B	Final Free Recall	12	Misinformation
2104	Event 1	B	Final Free Recall	14	No-critical-detail
2104	Event 1	B	Final Free Recall	17	Unrecalled
2104	Event 1	B	Final Free Recall	19	Original
2104	Event 1	B	Final Free Recall	22	Unrecalled
2104	Event 1	B	Final Free Recall	26	No-critical-detail
2104	Event 1	B	Final Free Recall	28	No-critical-detail
2104	Event 1	B	Final Free Recall	31	Unrecalled
2104	Event 1	B	Final Free Recall	36	No-critical-detail
2104	Event 1	B	Final Free Recall	41	No-critical-detail
2104	Event 1	B	Final Free Recall	50	Unrecalled
2104	Event 2	A	Final Free Recall	14	Original
2104	Event 2	A	Final Free Recall	19	Original
2104	Event 2	A	Final Free Recall	23	No-critical-detail
2104	Event 2	A	Final Free Recall	25	No-critical-detail
2104	Event 2	A	Final Free Recall	28	Unrecalled
2104	Event 2	A	Final Free Recall	31	Original
2104	Event 2	A	Final Free Recall	34	Unrecalled
2104	Event 2	A	Final Free Recall	36	No-critical-detail
2104	Event 2	A	Final Free Recall	38	No-critical-detail
2104	Event 2	A	Final Free Recall	41	Original
2104	Event 2	A	Final Free Recall	45	Unrecalled
2104	Event 2	A	Final Free Recall	49	Original
2104	Event 3	A	Final Free Recall	5	No-critical-detail
2104	Event 3	A	Final Free Recall	16	Unrecalled
2104	Event 3	A	Final Free Recall	19	No-critical-detail
2104	Event 3	A	Final Free Recall	22	Unrecalled
2104	Event 3	A	Final Free Recall	24	Unrecalled
2104	Event 3	A	Final Free Recall	27	Unrecalled
2104	Event 3	A	Final Free Recall	30	Unrecalled
2104	Event 3	A	Final Free Recall	32	No-critical-detail
2104	Event 3	A	Final Free Recall	36	Unrecalled
2104	Event 3	A	Final Free Recall	41	No-critical-detail
2104	Event 3	A	Final Free Recall	44	Unrecalled
2104	Event 3	A	Final Free Recall	47	Unrecalled
2104	Event 4	A	Final Free Recall	4	Unrecalled
2104	Event 4	A	Final Free Recall	7	Unrecalled
2104	Event 4	A	Final Free Recall	11	Unrecalled
2104	Event 4	A	Final Free Recall	15	Unrecalled
2104	Event 4	A	Final Free Recall	17	Original
2104	Event 4	A	Final Free Recall	19	Misinformation
2104	Event 4	A	Final Free Recall	24	Unrecalled
2104	Event 4	A	Final Free Recall	29	No-critical-detail
2104	Event 4	A	Final Free Recall	36	No-critical-detail
2104	Event 4	A	Final Free Recall	38	No-critical-detail
2104	Event 4	A	Final Free Recall	40	Original
2104	Event 4	A	Final Free Recall	49	Unrecalled
2104	Event 5	B	Final Free Recall	3	No-critical-detail
2104	Event 5	B	Final Free Recall	5	No-critical-detail
2104	Event 5	B	Final Free Recall	16	Original
2104	Event 5	B	Final Free Recall	19	Unrecalled
2104	Event 5	B	Final Free Recall	21	No-critical-detail
2104	Event 5	B	Final Free Recall	23	Unrecalled
2104	Event 5	B	Final Free Recall	26	Unrecalled
2104	Event 5	B	Final Free Recall	31	Original
2104	Event 5	B	Final Free Recall	39	Unrecalled
2104	Event 5	B	Final Free Recall	41	Unrecalled
2104	Event 5	B	Final Free Recall	47	Unrecalled
2104	Event 5	B	Final Free Recall	50	Unrecalled
2104	Event 6	B	Final Free Recall	4	Original
2104	Event 6	B	Final Free Recall	9	Original
2104	Event 6	B	Final Free Recall	12	No-critical-detail
2104	Event 6	B	Final Free Recall	19	Unrecalled
2104	Event 6	B	Final Free Recall	21	Unrecalled
2104	Event 6	B	Final Free Recall	26	No-critical-detail
2104	Event 6	B	Final Free Recall	29	Original
2104	Event 6	B	Final Free Recall	35	Unrecalled
2104	Event 6	B	Final Free Recall	39	Unrecalled
2104	Event 6	B	Final Free Recall	44	No-critical-detail
2104	Event 6	B	Final Free Recall	46	Original
2104	Event 6	B	Final Free Recall	49	No-critical-detail
2104	Event 7	A	Final Free Recall	4	Original
2104	Event 7	A	Final Free Recall	8	Unrecalled
2104	Event 7	A	Final Free Recall	10	Unrecalled
2104	Event 7	A	Final Free Recall	13	No-critical-detail
2104	Event 7	A	Final Free Recall	19	No-critical-detail
2104	Event 7	A	Final Free Recall	22	Unrecalled
2104	Event 7	A	Final Free Recall	24	Unrecalled
2104	Event 7	A	Final Free Recall	26	No-critical-detail
2104	Event 7	A	Final Free Recall	28	No-critical-detail
2104	Event 7	A	Final Free Recall	35	Unrecalled
2104	Event 7	A	Final Free Recall	41	No-critical-detail
2104	Event 7	A	Final Free Recall	49	No-critical-detail
2104	Event 8	A	Final Free Recall	3	Unrecalled
2104	Event 8	A	Final Free Recall	5	No-critical-detail
2104	Event 8	A	Final Free Recall	8	Misinformation
2104	Event 8	A	Final Free Recall	10	Original
2104	Event 8	A	Final Free Recall	15	Unrecalled
2104	Event 8	A	Final Free Recall	18	Original
2104	Event 8	A	Final Free Recall	20	No-critical-detail
2104	Event 8	A	Final Free Recall	23	Unrecalled
2104	Event 8	A	Final Free Recall	26	Unrecalled
2104	Event 8	A	Final Free Recall	33	No-critical-detail
2104	Event 8	A	Final Free Recall	35	Original
2104	Event 8	A	Final Free Recall	45	No-critical-detail
2106	Event 1	B	Initial Free Recall	10	Original
2106	Event 1	B	Initial Free Recall	12	Unrecalled
2106	Event 1	B	Initial Free Recall	14	Unrecalled
2106	Event 1	B	Initial Free Recall	17	No-critical-detail
2106	Event 1	B	Initial Free Recall	19	Unrecalled
2106	Event 1	B	Initial Free Recall	22	Unrecalled
2106	Event 1	B	Initial Free Recall	26	No-critical-detail
2106	Event 1	B	Initial Free Recall	28	No-critical-detail
2106	Event 1	B	Initial Free Recall	31	Unrecalled
2106	Event 1	B	Initial Free Recall	36	Unrecalled
2106	Event 1	B	Initial Free Recall	41	Unrecalled
2106	Event 1	B	Initial Free Recall	50	Original
2106	Event 2	A	Initial Free Recall	14	Unrecalled
2106	Event 2	A	Initial Free Recall	19	Unrecalled
2106	Event 2	A	Initial Free Recall	23	Unrecalled
2106	Event 2	A	Initial Free Recall	25	Unrecalled
2106	Event 2	A	Initial Free Recall	28	No-critical-detail
2106	Event 2	A	Initial Free Recall	31	Original
2106	Event 2	A	Initial Free Recall	34	Unrecalled
2106	Event 2	A	Initial Free Recall	36	Unrecalled
2106	Event 2	A	Initial Free Recall	38	Unrecalled
2106	Event 2	A	Initial Free Recall	41	Original
2106	Event 2	A	Initial Free Recall	45	Unrecalled
2106	Event 2	A	Initial Free Recall	49	Unrecalled
2106	Event 3	B	Initial Free Recall	5	No-critical-detail
2106	Event 3	B	Initial Free Recall	16	Unrecalled
2106	Event 3	B	Initial Free Recall	19	No-critical-detail
2106	Event 3	B	Initial Free Recall	22	Unrecalled
2106	Event 3	B	Initial Free Recall	24	Unrecalled
2106	Event 3	B	Initial Free Recall	27	No-critical-detail
2106	Event 3	B	Initial Free Recall	30	Unrecalled
2106	Event 3	B	Initial Free Recall	32	No-critical-detail
2106	Event 3	B	Initial Free Recall	36	No-critical-detail
2106	Event 3	B	Initial Free Recall	41	Unrecalled
2106	Event 3	B	Initial Free Recall	44	Unrecalled
2106	Event 3	B	Initial Free Recall	47	No-critical-detail
2106	Event 4	A	Initial Free Recall	4	Unrecalled
2106	Event 4	A	Initial Free Recall	7	Unrecalled
2106	Event 4	A	Initial Free Recall	11	Original
2106	Event 4	A	Initial Free Recall	15	Unrecalled
2106	Event 4	A	Initial Free Recall	17	Original
2106	Event 4	A	Initial Free Recall	19	Original
2106	Event 4	A	Initial Free Recall	24	Original
2106	Event 4	A	Initial Free Recall	29	Unrecalled
2106	Event 4	A	Initial Free Recall	36	Unrecalled
2106	Event 4	A	Initial Free Recall	38	No-critical-detail
2106	Event 4	A	Initial Free Recall	40	Original
2106	Event 4	A	Initial Free Recall	49	No-critical-detail
2106	Event 5	B	Initial Free Recall	3	Unrecalled
2106	Event 5	B	Initial Free Recall	5	Unrecalled
2106	Event 5	B	Initial Free Recall	16	Unrecalled
2106	Event 5	B	Initial Free Recall	19	Unrecalled
2106	Event 5	B	Initial Free Recall	21	No-critical-detail
2106	Event 5	B	Initial Free Recall	23	Unrecalled
2106	Event 5	B	Initial Free Recall	26	No-critical-detail
2106	Event 5	B	Initial Free Recall	31	Unrecalled
2106	Event 5	B	Initial Free Recall	39	Unrecalled
2106	Event 5	B	Initial Free Recall	41	No-critical-detail
2106	Event 5	B	Initial Free Recall	47	No-critical-detail
2106	Event 5	B	Initial Free Recall	50	No-critical-detail
2106	Event 6	B	Initial Free Recall	4	Original
2106	Event 6	B	Initial Free Recall	9	Unrecalled
2106	Event 6	B	Initial Free Recall	12	No-critical-detail
2106	Event 6	B	Initial Free Recall	19	Original
2106	Event 6	B	Initial Free Recall	21	Original
2106	Event 6	B	Initial Free Recall	26	No-critical-detail
2106	Event 6	B	Initial Free Recall	29	Original
2106	Event 6	B	Initial Free Recall	35	Unrecalled
2106	Event 6	B	Initial Free Recall	39	Unrecalled
2106	Event 6	B	Initial Free Recall	44	Original
2106	Event 6	B	Initial Free Recall	46	Unrecalled
2106	Event 6	B	Initial Free Recall	49	No-critical-detail
2106	Event 7	A	Initial Free Recall	4	Original
2106	Event 7	A	Initial Free Recall	8	Unrecalled
2106	Event 7	A	Initial Free Recall	10	Unrecalled
2106	Event 7	A	Initial Free Recall	13	Original
2106	Event 7	A	Initial Free Recall	19	Unrecalled
2106	Event 7	A	Initial Free Recall	22	Unrecalled
2106	Event 7	A	Initial Free Recall	24	Unrecalled
2106	Event 7	A	Initial Free Recall	26	No-critical-detail
2106	Event 7	A	Initial Free Recall	28	No-critical-detail
2106	Event 7	A	Initial Free Recall	35	Original
2106	Event 7	A	Initial Free Recall	41	Unrecalled
2106	Event 7	A	Initial Free Recall	49	Original
2106	Event 8	B	Initial Free Recall	3	Original
2106	Event 8	B	Initial Free Recall	5	Unrecalled
2106	Event 8	B	Initial Free Recall	8	Original
2106	Event 8	B	Initial Free Recall	10	Original
2106	Event 8	B	Initial Free Recall	15	Unrecalled
2106	Event 8	B	Initial Free Recall	18	Original
2106	Event 8	B	Initial Free Recall	20	No-critical-detail
2106	Event 8	B	Initial Free Recall	23	Unrecalled
2106	Event 8	B	Initial Free Recall	26	No-critical-detail
2106	Event 8	B	Initial Free Recall	33	Unrecalled
2106	Event 8	B	Initial Free Recall	35	Foil
2106	Event 8	B	Initial Free Recall	45	No-critical-detail
2106	Event 1	B	Final Free Recall	10	Original
2106	Event 1	B	Final Free Recall	12	Misinformation
2106	Event 1	B	Final Free Recall	14	No-critical-detail
2106	Event 1	B	Final Free Recall	17	Unrecalled
2106	Event 1	B	Final Free Recall	19	No-critical-detail
2106	Event 1	B	Final Free Recall	22	Unrecalled
2106	Event 1	B	Final Free Recall	26	No-critical-detail
2106	Event 1	B	Final Free Recall	28	No-critical-detail
2106	Event 1	B	Final Free Recall	31	Unrecalled
2106	Event 1	B	Final Free Recall	36	Misinformation
2106	Event 1	B	Final Free Recall	41	Unrecalled
2106	Event 1	B	Final Free Recall	50	Original
2106	Event 2	A	Final Free Recall	14	Misinformation
2106	Event 2	A	Final Free Recall	19	Misinformation
2106	Event 2	A	Final Free Recall	23	Misinformation
2106	Event 2	A	Final Free Recall	25	No-critical-detail
2106	Event 2	A	Final Free Recall	28	Unrecalled
2106	Event 2	A	Final Free Recall	31	Misinformation
2106	Event 2	A	Final Free Recall	34	Unrecalled
2106	Event 2	A	Final Free Recall	36	Unrecalled
2106	Event 2	A	Final Free Recall	38	Unrecalled
2106	Event 2	A	Final Free Recall	41	Original
2106	Event 2	A	Final Free Recall	45	Unrecalled
2106	Event 2	A	Final Free Recall	49	Unrecalled
2106	Event 3	B	Final Free Recall	5	No-critical-detail
2106	Event 3	B	Final Free Recall	16	Unrecalled
2106	Event 3	B	Final Free Recall	19	Unrecalled
2106	Event 3	B	Final Free Recall	22	Unrecalled
2106	Event 3	B	Final Free Recall	24	Unrecalled
2106	Event 3	B	Final Free Recall	27	No-critical-detail
2106	Event 3	B	Final Free Recall	30	No-critical-detail
2106	Event 3	B	Final Free Recall	32	Misinformation
2106	Event 3	B	Final Free Recall	36	No-critical-detail
2106	Event 3	B	Final Free Recall	41	Unrecalled
2106	Event 3	B	Final Free Recall	44	Unrecalled
2106	Event 3	B	Final Free Recall	47	Unrecalled
2106	Event 4	A	Final Free Recall	4	Unrecalled
2106	Event 4	A	Final Free Recall	7	Unrecalled
2106	Event 4	A	Final Free Recall	11	Original
2106	Event 4	A	Final Free Recall	15	No-critical-detail
2106	Event 4	A	Final Free Recall	17	Original
2106	Event 4	A	Final Free Recall	19	Original
2106	Event 4	A	Final Free Recall	24	Unrecalled
2106	Event 4	A	Final Free Recall	29	Unrecalled
2106	Event 4	A	Final Free Recall	36	Misinformation
2106	Event 4	A	Final Free Recall	38	No-critical-detail
2106	Event 4	A	Final Free Recall	40	Original
2106	Event 4	A	Final Free Recall	49	Unrecalled
2106	Event 5	B	Final Free Recall	3	Unrecalled
2106	Event 5	B	Final Free Recall	5	Unrecalled
2106	Event 5	B	Final Free Recall	16	No-critical-detail
2106	Event 5	B	Final Free Recall	19	Unrecalled
2106	Event 5	B	Final Free Recall	21	No-critical-detail
2106	Event 5	B	Final Free Recall	23	Unrecalled
2106	Event 5	B	Final Free Recall	26	No-critical-detail
2106	Event 5	B	Final Free Recall	31	No-critical-detail
2106	Event 5	B	Final Free Recall	39	Original
2106	Event 5	B	Final Free Recall	41	No-critical-detail
2106	Event 5	B	Final Free Recall	47	No-critical-detail
2106	Event 5	B	Final Free Recall	50	No-critical-detail
2106	Event 6	B	Final Free Recall	4	Original
2106	Event 6	B	Final Free Recall	9	Unrecalled
2106	Event 6	B	Final Free Recall	12	No-critical-detail
2106	Event 6	B	Final Free Recall	19	Original
2106	Event 6	B	Final Free Recall	21	Original
2106	Event 6	B	Final Free Recall	26	No-critical-detail
2106	Event 6	B	Final Free Recall	29	Original
2106	Event 6	B	Final Free Recall	35	Unrecalled
2106	Event 6	B	Final Free Recall	39	Unrecalled
2106	Event 6	B	Final Free Recall	44	Misinformation
2106	Event 6	B	Final Free Recall	46	Unrecalled
2106	Event 6	B	Final Free Recall	49	Misinformation
2106	Event 7	A	Final Free Recall	4	Original
2106	Event 7	A	Final Free Recall	8	Unrecalled
2106	Event 7	A	Final Free Recall	10	Unrecalled
2106	Event 7	A	Final Free Recall	13	Original
2106	Event 7	A	Final Free Recall	19	Misinformation
2106	Event 7	A	Final Free Recall	22	Unrecalled
2106	Event 7	A	Final Free Recall	24	Unrecalled
2106	Event 7	A	Final Free Recall	26	No-critical-detail
2106	Event 7	A	Final Free Recall	28	No-critical-detail
2106	Event 7	A	Final Free Recall	35	Original
2106	Event 7	A	Final Free Recall	41	Unrecalled
2106	Event 7	A	Final Free Recall	49	Original
2106	Event 8	B	Final Free Recall	3	Original
2106	Event 8	B	Final Free Recall	5	No-critical-detail
2106	Event 8	B	Final Free Recall	8	Original
2106	Event 8	B	Final Free Recall	10	Original
2106	Event 8	B	Final Free Recall	15	Unrecalled
2106	Event 8	B	Final Free Recall	18	Original
2106	Event 8	B	Final Free Recall	20	No-critical-detail
2106	Event 8	B	Final Free Recall	23	No-critical-detail
2106	Event 8	B	Final Free Recall	26	Unrecalled
2106	Event 8	B	Final Free Recall	33	Unrecalled
2106	Event 8	B	Final Free Recall	35	Foil
2106	Event 8	B	Final Free Recall	45	Original
2107	Event 1	B	Initial Free Recall	10	Original
2107	Event 1	B	Initial Free Recall	12	Unrecalled
2107	Event 1	B	Initial Free Recall	14	Unrecalled
2107	Event 1	B	Initial Free Recall	17	Unrecalled
2107	Event 1	B	Initial Free Recall	19	No-critical-detail
2107	Event 1	B	Initial Free Recall	22	Unrecalled
2107	Event 1	B	Initial Free Recall	26	Unrecalled
2107	Event 1	B	Initial Free Recall	28	No-critical-detail
2107	Event 1	B	Initial Free Recall	31	No-critical-detail
2107	Event 1	B	Initial Free Recall	36	Unrecalled
2107	Event 1	B	Initial Free Recall	41	Unrecalled
2107	Event 1	B	Initial Free Recall	50	Original
2107	Event 2	B	Initial Free Recall	14	Foil
2107	Event 2	B	Initial Free Recall	19	Unrecalled
2107	Event 2	B	Initial Free Recall	23	No-critical-detail
2107	Event 2	B	Initial Free Recall	25	Unrecalled
2107	Event 2	B	Initial Free Recall	28	No-critical-detail
2107	Event 2	B	Initial Free Recall	31	Original
2107	Event 2	B	Initial Free Recall	34	No-critical-detail
2107	Event 2	B	Initial Free Recall	36	Unrecalled
2107	Event 2	B	Initial Free Recall	38	No-critical-detail
2107	Event 2	B	Initial Free Recall	41	Original
2107	Event 2	B	Initial Free Recall	45	Unrecalled
2107	Event 2	B	Initial Free Recall	49	Unrecalled
2107	Event 3	B	Initial Free Recall	5	No-critical-detail
2107	Event 3	B	Initial Free Recall	16	Unrecalled
2107	Event 3	B	Initial Free Recall	19	No-critical-detail
2107	Event 3	B	Initial Free Recall	22	Unrecalled
2107	Event 3	B	Initial Free Recall	24	No-critical-detail
2107	Event 3	B	Initial Free Recall	27	No-critical-detail
2107	Event 3	B	Initial Free Recall	30	Unrecalled
2107	Event 3	B	Initial Free Recall	32	No-critical-detail
2107	Event 3	B	Initial Free Recall	36	No-critical-detail
2107	Event 3	B	Initial Free Recall	41	Unrecalled
2107	Event 3	B	Initial Free Recall	44	Unrecalled
2107	Event 3	B	Initial Free Recall	47	No-critical-detail
2107	Event 4	A	Initial Free Recall	4	Unrecalled
2107	Event 4	A	Initial Free Recall	7	Original
2107	Event 4	A	Initial Free Recall	11	Original
2107	Event 4	A	Initial Free Recall	15	No-critical-detail
2107	Event 4	A	Initial Free Recall	17	Original
2107	Event 4	A	Initial Free Recall	19	Original
2107	Event 4	A	Initial Free Recall	24	No-critical-detail
2107	Event 4	A	Initial Free Recall	29	No-critical-detail
2107	Event 4	A	Initial Free Recall	36	No-critical-detail
2107	Event 4	A	Initial Free Recall	38	No-critical-detail
2107	Event 4	A	Initial Free Recall	40	Unrecalled
2107	Event 4	A	Initial Free Recall	49	No-critical-detail
2107	Event 5	B	Initial Free Recall	3	No-critical-detail
2107	Event 5	B	Initial Free Recall	5	Unrecalled
2107	Event 5	B	Initial Free Recall	16	No-critical-detail
2107	Event 5	B	Initial Free Recall	19	Unrecalled
2107	Event 5	B	Initial Free Recall	21	No-critical-detail
2107	Event 5	B	Initial Free Recall	23	Unrecalled
2107	Event 5	B	Initial Free Recall	26	Unrecalled
2107	Event 5	B	Initial Free Recall	31	Original
2107	Event 5	B	Initial Free Recall	39	Unrecalled
2107	Event 5	B	Initial Free Recall	41	No-critical-detail
2107	Event 5	B	Initial Free Recall	47	Unrecalled
2107	Event 5	B	Initial Free Recall	50	Unrecalled
2107	Event 6	B	Initial Free Recall	4	Original
2107	Event 6	B	Initial Free Recall	9	Unrecalled
2107	Event 6	B	Initial Free Recall	12	No-critical-detail
2107	Event 6	B	Initial Free Recall	19	Unrecalled
2107	Event 6	B	Initial Free Recall	21	No-critical-detail
2107	Event 6	B	Initial Free Recall	26	Original
2107	Event 6	B	Initial Free Recall	29	Original
2107	Event 6	B	Initial Free Recall	35	No-critical-detail
2107	Event 6	B	Initial Free Recall	39	Unrecalled
2107	Event 6	B	Initial Free Recall	44	Unrecalled
2107	Event 6	B	Initial Free Recall	46	Unrecalled
2107	Event 6	B	Initial Free Recall	49	Unrecalled
2107	Event 7	A	Initial Free Recall	4	Original
2107	Event 7	A	Initial Free Recall	8	Unrecalled
2107	Event 7	A	Initial Free Recall	10	Unrecalled
2107	Event 7	A	Initial Free Recall	13	No-critical-detail
2107	Event 7	A	Initial Free Recall	19	Unrecalled
2107	Event 7	A	Initial Free Recall	22	No-critical-detail
2107	Event 7	A	Initial Free Recall	24	Unrecalled
2107	Event 7	A	Initial Free Recall	26	No-critical-detail
2107	Event 7	A	Initial Free Recall	28	Unrecalled
2107	Event 7	A	Initial Free Recall	35	Foil
2107	Event 7	A	Initial Free Recall	41	No-critical-detail
2107	Event 7	A	Initial Free Recall	49	Original
2107	Event 8	B	Initial Free Recall	3	Original
2107	Event 8	B	Initial Free Recall	5	No-critical-detail
2107	Event 8	B	Initial Free Recall	8	Original
2107	Event 8	B	Initial Free Recall	10	Original
2107	Event 8	B	Initial Free Recall	15	No-critical-detail
2107	Event 8	B	Initial Free Recall	18	Original
2107	Event 8	B	Initial Free Recall	20	No-critical-detail
2107	Event 8	B	Initial Free Recall	23	Unrecalled
2107	Event 8	B	Initial Free Recall	26	No-critical-detail
2107	Event 8	B	Initial Free Recall	33	Unrecalled
2107	Event 8	B	Initial Free Recall	35	No-critical-detail
2107	Event 8	B	Initial Free Recall	45	Unrecalled
2107	Event 1	B	Final Free Recall	10	Original
2107	Event 1	B	Final Free Recall	12	Unrecalled
2107	Event 1	B	Final Free Recall	14	Unrecalled
2107	Event 1	B	Final Free Recall	17	No-critical-detail
2107	Event 1	B	Final Free Recall	19	No-critical-detail
2107	Event 1	B	Final Free Recall	22	Unrecalled
2107	Event 1	B	Final Free Recall	26	No-critical-detail
2107	Event 1	B	Final Free Recall	28	No-critical-detail
2107	Event 1	B	Final Free Recall	31	No-critical-detail
2107	Event 1	B	Final Free Recall	36	No-critical-detail
2107	Event 1	B	Final Free Recall	41	Unrecalled
2107	Event 1	B	Final Free Recall	50	Original
2107	Event 2	B	Final Free Recall	14	Foil
2107	Event 2	B	Final Free Recall	19	Unrecalled
2107	Event 2	B	Final Free Recall	23	Misinformation
2107	Event 2	B	Final Free Recall	25	No-critical-detail
2107	Event 2	B	Final Free Recall	28	Unrecalled
2107	Event 2	B	Final Free Recall	31	Original
2107	Event 2	B	Final Free Recall	34	Unrecalled
2107	Event 2	B	Final Free Recall	36	Unrecalled
2107	Event 2	B	Final Free Recall	38	No-critical-detail
2107	Event 2	B	Final Free Recall	41	No-critical-detail
2107	Event 2	B	Final Free Recall	45	Unrecalled
2107	Event 2	B	Final Free Recall	49	Unrecalled
2107	Event 3	B	Final Free Recall	5	No-critical-detail
2107	Event 3	B	Final Free Recall	16	Unrecalled
2107	Event 3	B	Final Free Recall	19	Misinformation
2107	Event 3	B	Final Free Recall	22	Unrecalled
2107	Event 3	B	Final Free Recall	24	No-critical-detail
2107	Event 3	B	Final Free Recall	27	No-critical-detail
2107	Event 3	B	Final Free Recall	30	No-critical-detail
2107	Event 3	B	Final Free Recall	32	No-critical-detail
2107	Event 3	B	Final Free Recall	36	Unrecalled
2107	Event 3	B	Final Free Recall	41	Unrecalled
2107	Event 3	B	Final Free Recall	44	Unrecalled
2107	Event 3	B	Final Free Recall	47	Unrecalled
2107	Event 4	A	Final Free Recall	4	Unrecalled
2107	Event 4	A	Final Free Recall	7	Original
2107	Event 4	A	Final Free Recall	11	Original
2107	Event 4	A	Final Free Recall	15	No-critical-detail
2107	Event 4	A	Final Free Recall	17	Original
2107	Event 4	A	Final Free Recall	19	Original
2107	Event 4	A	Final Free Recall	24	Unrecalled
2107	Event 4	A	Final Free Recall	29	Original
2107	Event 4	A	Final Free Recall	36	Original
2107	Event 4	A	Final Free Recall	38	Unrecalled
2107	Event 4	A	Final Free Recall	40	Misinformation
2107	Event 4	A	Final Free Recall	49	No-critical-detail
2107	Event 5	B	Final Free Recall	3	Unrecalled
2107	Event 5	B	Final Free Recall	5	Unrecalled
2107	Event 5	B	Final Free Recall	16	No-critical-detail
2107	Event 5	B	Final Free Recall	19	Unrecalled
2107	Event 5	B	Final Free Recall	21	Misinformation
2107	Event 5	B	Final Free Recall	23	Unrecalled
2107	Event 5	B	Final Free Recall	26	Unrecalled
2107	Event 5	B	Final Free Recall	31	Original
2107	Event 5	B	Final Free Recall	39	Unrecalled
2107	Event 5	B	Final Free Recall	41	No-critical-detail
2107	Event 5	B	Final Free Recall	47	No-critical-detail
2107	Event 5	B	Final Free Recall	50	No-critical-detail
2107	Event 6	B	Final Free Recall	4	Original
2107	Event 6	B	Final Free Recall	9	Unrecalled
2107	Event 6	B	Final Free Recall	12	No-critical-detail
2107	Event 6	B	Final Free Recall	19	No-critical-detail
2107	Event 6	B	Final Free Recall	21	Original
2107	Event 6	B	Final Free Recall	26	No-critical-detail
2107	Event 6	B	Final Free Recall	29	Original
2107	Event 6	B	Final Free Recall	35	Unrecalled
2107	Event 6	B	Final Free Recall	39	No-critical-detail
2107	Event 6	B	Final Free Recall	44	Misinformation
2107	Event 6	B	Final Free Recall	46	Original
2107	Event 6	B	Final Free Recall	49	No-critical-detail
2107	Event 7	A	Final Free Recall	4	Original
2107	Event 7	A	Final Free Recall	8	Original
2107	Event 7	A	Final Free Recall	10	No-critical-detail
2107	Event 7	A	Final Free Recall	13	Misinformation
2107	Event 7	A	Final Free Recall	19	Unrecalled
2107	Event 7	A	Final Free Recall	22	No-critical-detail
2107	Event 7	A	Final Free Recall	24	Unrecalled
2107	Event 7	A	Final Free Recall	26	No-critical-detail
2107	Event 7	A	Final Free Recall	28	Misinformation
2107	Event 7	A	Final Free Recall	35	Misinformation
2107	Event 7	A	Final Free Recall	41	Unrecalled
2107	Event 7	A	Final Free Recall	49	Original
2107	Event 8	B	Final Free Recall	3	Original
2107	Event 8	B	Final Free Recall	5	No-critical-detail
2107	Event 8	B	Final Free Recall	8	Original
2107	Event 8	B	Final Free Recall	10	Original
2107	Event 8	B	Final Free Recall	15	No-critical-detail
2107	Event 8	B	Final Free Recall	18	Original
2107	Event 8	B	Final Free Recall	20	Foil
2107	Event 8	B	Final Free Recall	23	No-critical-detail
2107	Event 8	B	Final Free Recall	26	Misinformation
2107	Event 8	B	Final Free Recall	33	No-critical-detail
2107	Event 8	B	Final Free Recall	35	No-critical-detail
2107	Event 8	B	Final Free Recall	45	Unrecalled
2108	Event 1	A	Initial Free Recall	10	Unrecalled
2108	Event 1	A	Initial Free Recall	12	Unrecalled
2108	Event 1	A	Initial Free Recall	14	Unrecalled
2108	Event 1	A	Initial Free Recall	17	Unrecalled
2108	Event 1	A	Initial Free Recall	19	Original
2108	Event 1	A	Initial Free Recall	22	Unrecalled
2108	Event 1	A	Initial Free Recall	26	No-critical-detail
2108	Event 1	A	Initial Free Recall	28	No-critical-detail
2108	Event 1	A	Initial Free Recall	31	Original
2108	Event 1	A	Initial Free Recall	36	Unrecalled
2108	Event 1	A	Initial Free Recall	41	Unrecalled
2108	Event 1	A	Initial Free Recall	50	Original
2108	Event 2	B	Initial Free Recall	14	Original
2108	Event 2	B	Initial Free Recall	19	Unrecalled
2108	Event 2	B	Initial Free Recall	23	Unrecalled
2108	Event 2	B	Initial Free Recall	25	No-critical-detail
2108	Event 2	B	Initial Free Recall	28	Unrecalled
2108	Event 2	B	Initial Free Recall	31	No-critical-detail
2108	Event 2	B	Initial Free Recall	34	Unrecalled
2108	Event 2	B	Initial Free Recall	36	Unrecalled
2108	Event 2	B	Initial Free Recall	38	Unrecalled
2108	Event 2	B	Initial Free Recall	41	Unrecalled
2108	Event 2	B	Initial Free Recall	45	Original
2108	Event 2	B	Initial Free Recall	49	Original
2108	Event 3	A	Initial Free Recall	5	No-critical-detail
2108	Event 3	A	Initial Free Recall	16	No-critical-detail
2108	Event 3	A	Initial Free Recall	19	Unrecalled
2108	Event 3	A	Initial Free Recall	22	Unrecalled
2108	Event 3	A	Initial Free Recall	24	Unrecalled
2108	Event 3	A	Initial Free Recall	27	Unrecalled
2108	Event 3	A	Initial Free Recall	30	Unrecalled
2108	Event 3	A	Initial Free Recall	32	No-critical-detail
2108	Event 3	A	Initial Free Recall	36	No-critical-detail
2108	Event 3	A	Initial Free Recall	41	Unrecalled
2108	Event 3	A	Initial Free Recall	44	Unrecalled
2108	Event 3	A	Initial Free Recall	47	Unrecalled
2108	Event 4	B	Initial Free Recall	4	Unrecalled
2108	Event 4	B	Initial Free Recall	7	Unrecalled
2108	Event 4	B	Initial Free Recall	11	Original
2108	Event 4	B	Initial Free Recall	15	No-critical-detail
2108	Event 4	B	Initial Free Recall	17	Original
2108	Event 4	B	Initial Free Recall	19	Unrecalled
2108	Event 4	B	Initial Free Recall	24	No-critical-detail
2108	Event 4	B	Initial Free Recall	29	Unrecalled
2108	Event 4	B	Initial Free Recall	36	Unrecalled
2108	Event 4	B	Initial Free Recall	38	Unrecalled
2108	Event 4	B	Initial Free Recall	40	Misinformation
2108	Event 4	B	Initial Free Recall	49	No-critical-detail
2108	Event 5	A	Initial Free Recall	3	No-critical-detail
2108	Event 5	A	Initial Free Recall	5	Unrecalled
2108	Event 5	A	Initial Free Recall	16	Original
2108	Event 5	A	Initial Free Recall	19	Unrecalled
2108	Event 5	A	Initial Free Recall	21	No-critical-detail
2108	Event 5	A	Initial Free Recall	23	Unrecalled
2108	Event 5	A	Initial Free Recall	26	No-critical-detail
2108	Event 5	A	Initial Free Recall	31	No-critical-detail
2108	Event 5	A	Initial Free Recall	39	Unrecalled
2108	Event 5	A	Initial Free Recall	41	Unrecalled
2108	Event 5	A	Initial Free Recall	47	Unrecalled
2108	Event 5	A	Initial Free Recall	50	Unrecalled
2108	Event 6	A	Initial Free Recall	4	Original
2108	Event 6	A	Initial Free Recall	9	No-critical-detail
2108	Event 6	A	Initial Free Recall	12	No-critical-detail
2108	Event 6	A	Initial Free Recall	19	Unrecalled
2108	Event 6	A	Initial Free Recall	21	Original
2108	Event 6	A	Initial Free Recall	26	No-critical-detail
2108	Event 6	A	Initial Free Recall	29	Unrecalled
2108	Event 6	A	Initial Free Recall	35	No-critical-detail
2108	Event 6	A	Initial Free Recall	39	Unrecalled
2108	Event 6	A	Initial Free Recall	44	Unrecalled
2108	Event 6	A	Initial Free Recall	46	No-critical-detail
2108	Event 6	A	Initial Free Recall	49	Misinformation
2108	Event 7	A	Initial Free Recall	4	Unrecalled
2108	Event 7	A	Initial Free Recall	8	Unrecalled
2108	Event 7	A	Initial Free Recall	10	Unrecalled
2108	Event 7	A	Initial Free Recall	13	Unrecalled
2108	Event 7	A	Initial Free Recall	19	Unrecalled
2108	Event 7	A	Initial Free Recall	22	Unrecalled
2108	Event 7	A	Initial Free Recall	24	No-critical-detail
2108	Event 7	A	Initial Free Recall	26	Original
2108	Event 7	A	Initial Free Recall	28	No-critical-detail
2108	Event 7	A	Initial Free Recall	35	Unrecalled
2108	Event 7	A	Initial Free Recall	41	No-critical-detail
2108	Event 7	A	Initial Free Recall	49	No-critical-detail
2108	Event 8	A	Initial Free Recall	3	Unrecalled
2108	Event 8	A	Initial Free Recall	5	No-critical-detail
2108	Event 8	A	Initial Free Recall	8	Original
2108	Event 8	A	Initial Free Recall	10	Original
2108	Event 8	A	Initial Free Recall	15	Unrecalled
2108	Event 8	A	Initial Free Recall	18	Original
2108	Event 8	A	Initial Free Recall	20	Original
2108	Event 8	A	Initial Free Recall	23	Unrecalled
2108	Event 8	A	Initial Free Recall	26	No-critical-detail
2108	Event 8	A	Initial Free Recall	33	No-critical-detail
2108	Event 8	A	Initial Free Recall	35	No-critical-detail
2108	Event 8	A	Initial Free Recall	45	Unrecalled
2108	Event 1	A	Final Free Recall	10	Unrecalled
2108	Event 1	A	Final Free Recall	12	Unrecalled
2108	Event 1	A	Final Free Recall	14	Unrecalled
2108	Event 1	A	Final Free Recall	17	Unrecalled
2108	Event 1	A	Final Free Recall	19	No-critical-detail
2108	Event 1	A	Final Free Recall	22	Unrecalled
2108	Event 1	A	Final Free Recall	26	No-critical-detail
2108	Event 1	A	Final Free Recall	28	No-critical-detail
2108	Event 1	A	Final Free Recall	31	Original
2108	Event 1	A	Final Free Recall	36	Unrecalled
2108	Event 1	A	Final Free Recall	41	Unrecalled
2108	Event 1	A	Final Free Recall	50	Original
2108	Event 2	B	Final Free Recall	14	Original
2108	Event 2	B	Final Free Recall	19	No-critical-detail
2108	Event 2	B	Final Free Recall	23	No-critical-detail
2108	Event 2	B	Final Free Recall	25	Misinformation
2108	Event 2	B	Final Free Recall	28	Unrecalled
2108	Event 2	B	Final Free Recall	31	Misinformation
2108	Event 2	B	Final Free Recall	34	Unrecalled
2108	Event 2	B	Final Free Recall	36	Unrecalled
2108	Event 2	B	Final Free Recall	38	No-critical-detail
2108	Event 2	B	Final Free Recall	41	No-critical-detail
2108	Event 2	B	Final Free Recall	45	Original
2108	Event 2	B	Final Free Recall	49	Original
2108	Event 3	A	Final Free Recall	5	Misinformation
2108	Event 3	A	Final Free Recall	16	Unrecalled
2108	Event 3	A	Final Free Recall	19	Unrecalled
2108	Event 3	A	Final Free Recall	22	Unrecalled
2108	Event 3	A	Final Free Recall	24	Unrecalled
2108	Event 3	A	Final Free Recall	27	No-critical-detail
2108	Event 3	A	Final Free Recall	30	Unrecalled
2108	Event 3	A	Final Free Recall	32	No-critical-detail
2108	Event 3	A	Final Free Recall	36	Unrecalled
2108	Event 3	A	Final Free Recall	41	Unrecalled
2108	Event 3	A	Final Free Recall	44	Unrecalled
2108	Event 3	A	Final Free Recall	47	Unrecalled
2108	Event 4	B	Final Free Recall	4	Unrecalled
2108	Event 4	B	Final Free Recall	7	Unrecalled
2108	Event 4	B	Final Free Recall	11	Original
2108	Event 4	B	Final Free Recall	15	Unrecalled
2108	Event 4	B	Final Free Recall	17	Original
2108	Event 4	B	Final Free Recall	19	Unrecalled
2108	Event 4	B	Final Free Recall	24	No-critical-detail
2108	Event 4	B	Final Free Recall	29	No-critical-detail
2108	Event 4	B	Final Free Recall	36	Unrecalled
2108	Event 4	B	Final Free Recall	38	No-critical-detail
2108	Event 4	B	Final Free Recall	40	Original
2108	Event 4	B	Final Free Recall	49	Misinformation
2108	Event 5	A	Final Free Recall	3	No-critical-detail
2108	Event 5	A	Final Free Recall	5	Unrecalled
2108	Event 5	A	Final Free Recall	16	Original
2108	Event 5	A	Final Free Recall	19	Unrecalled
2108	Event 5	A	Final Free Recall	21	No-critical-detail
2108	Event 5	A	Final Free Recall	23	Unrecalled
2108	Event 5	A	Final Free Recall	26	Unrecalled
2108	Event 5	A	Final Free Recall	31	No-critical-detail
2108	Event 5	A	Final Free Recall	39	No-critical-detail
2108	Event 5	A	Final Free Recall	41	No-critical-detail
2108	Event 5	A	Final Free Recall	47	Unrecalled
2108	Event 5	A	Final Free Recall	50	Unrecalled
2108	Event 6	A	Final Free Recall	4	Original
2108	Event 6	A	Final Free Recall	9	No-critical-detail
2108	Event 6	A	Final Free Recall	12	No-critical-detail
2108	Event 6	A	Final Free Recall	19	Unrecalled
2108	Event 6	A	Final Free Recall	21	Original
2108	Event 6	A	Final Free Recall	26	No-critical-detail
2108	Event 6	A	Final Free Recall	29	Original
2108	Event 6	A	Final Free Recall	35	Unrecalled
2108	Event 6	A	Final Free Recall	39	Unrecalled
2108	Event 6	A	Final Free Recall	44	Misinformation
2108	Event 6	A	Final Free Recall	46	Unrecalled
2108	Event 6	A	Final Free Recall	49	No-critical-detail
2108	Event 7	A	Final Free Recall	4	Original
2108	Event 7	A	Final Free Recall	8	Unrecalled
2108	Event 7	A	Final Free Recall	10	Unrecalled
2108	Event 7	A	Final Free Recall	13	No-critical-detail
2108	Event 7	A	Final Free Recall	19	Misinformation
2108	Event 7	A	Final Free Recall	22	Unrecalled
2108	Event 7	A	Final Free Recall	24	Unrecalled
2108	Event 7	A	Final Free Recall	26	Original
2108	Event 7	A	Final Free Recall	28	No-critical-detail
2108	Event 7	A	Final Free Recall	35	Unrecalled
2108	Event 7	A	Final Free Recall	41	Unrecalled
2108	Event 7	A	Final Free Recall	49	No-critical-detail
2108	Event 8	A	Final Free Recall	3	Unrecalled
2108	Event 8	A	Final Free Recall	5	No-critical-detail
2108	Event 8	A	Final Free Recall	8	Original
2108	Event 8	A	Final Free Recall	10	Original
2108	Event 8	A	Final Free Recall	15	Unrecalled
2108	Event 8	A	Final Free Recall	18	Original
2108	Event 8	A	Final Free Recall	20	Original
2108	Event 8	A	Final Free Recall	23	No-critical-detail
2108	Event 8	A	Final Free Recall	26	Unrecalled
2108	Event 8	A	Final Free Recall	33	Misinformation
2108	Event 8	A	Final Free Recall	35	Unrecalled
2108	Event 8	A	Final Free Recall	45	Misinformation
2109	Event 1	A	Initial Free Recall	10	Original
2109	Event 1	A	Initial Free Recall	12	Unrecalled
2109	Event 1	A	Initial Free Recall	14	Original
2109	Event 1	A	Initial Free Recall	17	Unrecalled
2109	Event 1	A	Initial Free Recall	19	No-critical-detail
2109	Event 1	A	Initial Free Recall	22	Unrecalled
2109	Event 1	A	Initial Free Recall	26	No-critical-detail
2109	Event 1	A	Initial Free Recall	28	No-critical-detail
2109	Event 1	A	Initial Free Recall	31	Unrecalled
2109	Event 1	A	Initial Free Recall	36	No-critical-detail
2109	Event 1	A	Initial Free Recall	41	Unrecalled
2109	Event 1	A	Initial Free Recall	50	Original
2109	Event 2	A	Initial Free Recall	14	No-critical-detail
2109	Event 2	A	Initial Free Recall	19	Unrecalled
2109	Event 2	A	Initial Free Recall	23	Original
2109	Event 2	A	Initial Free Recall	25	No-critical-detail
2109	Event 2	A	Initial Free Recall	28	No-critical-detail
2109	Event 2	A	Initial Free Recall	31	Foil
2109	Event 2	A	Initial Free Recall	34	Unrecalled
2109	Event 2	A	Initial Free Recall	36	Original
2109	Event 2	A	Initial Free Recall	38	Original
2109	Event 2	A	Initial Free Recall	41	Original
2109	Event 2	A	Initial Free Recall	45	Original
2109	Event 2	A	Initial Free Recall	49	Unrecalled
2109	Event 3	B	Initial Free Recall	5	No-critical-detail
2109	Event 3	B	Initial Free Recall	16	Unrecalled
2109	Event 3	B	Initial Free Recall	19	Unrecalled
2109	Event 3	B	Initial Free Recall	22	No-critical-detail
2109	Event 3	B	Initial Free Recall	24	Unrecalled
2109	Event 3	B	Initial Free Recall	27	No-critical-detail
2109	Event 3	B	Initial Free Recall	30	No-critical-detail
2109	Event 3	B	Initial Free Recall	32	No-critical-detail
2109	Event 3	B	Initial Free Recall	36	No-critical-detail
2109	Event 3	B	Initial Free Recall	41	Unrecalled
2109	Event 3	B	Initial Free Recall	44	Unrecalled
2109	Event 3	B	Initial Free Recall	47	Original
2109	Event 4	A	Initial Free Recall	4	Original
2109	Event 4	A	Initial Free Recall	7	Unrecalled
2109	Event 4	A	Initial Free Recall	11	Unrecalled
2109	Event 4	A	Initial Free Recall	15	Unrecalled
2109	Event 4	A	Initial Free Recall	17	Original
2109	Event 4	A	Initial Free Recall	19	Original
2109	Event 4	A	Initial Free Recall	24	Original
2109	Event 4	A	Initial Free Recall	29	Unrecalled
2109	Event 4	A	Initial Free Recall	36	Unrecalled
2109	Event 4	A	Initial Free Recall	38	Unrecalled
2109	Event 4	A	Initial Free Recall	40	Original
2109	Event 4	A	Initial Free Recall	49	No-critical-detail
2109	Event 5	A	Initial Free Recall	3	Unrecalled
2109	Event 5	A	Initial Free Recall	5	Unrecalled
2109	Event 5	A	Initial Free Recall	16	Original
2109	Event 5	A	Initial Free Recall	19	Unrecalled
2109	Event 5	A	Initial Free Recall	21	No-critical-detail
2109	Event 5	A	Initial Free Recall	23	Unrecalled
2109	Event 5	A	Initial Free Recall	26	No-critical-detail
2109	Event 5	A	Initial Free Recall	31	Original
2109	Event 5	A	Initial Free Recall	39	Unrecalled
2109	Event 5	A	Initial Free Recall	41	No-critical-detail
2109	Event 5	A	Initial Free Recall	47	No-critical-detail
2109	Event 5	A	Initial Free Recall	50	No-critical-detail
2109	Event 6	B	Initial Free Recall	4	Original
2109	Event 6	B	Initial Free Recall	9	Unrecalled
2109	Event 6	B	Initial Free Recall	12	No-critical-detail
2109	Event 6	B	Initial Free Recall	19	Unrecalled
2109	Event 6	B	Initial Free Recall	21	Original
2109	Event 6	B	Initial Free Recall	26	Original
2109	Event 6	B	Initial Free Recall	29	Original
2109	Event 6	B	Initial Free Recall	35	No-critical-detail
2109	Event 6	B	Initial Free Recall	39	Unrecalled
2109	Event 6	B	Initial Free Recall	44	Foil
2109	Event 6	B	Initial Free Recall	46	No-critical-detail
2109	Event 6	B	Initial Free Recall	49	No-critical-detail
2109	Event 7	A	Initial Free Recall	4	No-critical-detail
2109	Event 7	A	Initial Free Recall	8	Unrecalled
2109	Event 7	A	Initial Free Recall	10	Unrecalled
2109	Event 7	A	Initial Free Recall	13	No-critical-detail
2109	Event 7	A	Initial Free Recall	19	No-critical-detail
2109	Event 7	A	Initial Free Recall	22	Unrecalled
2109	Event 7	A	Initial Free Recall	24	No-critical-detail
2109	Event 7	A	Initial Free Recall	26	Unrecalled
2109	Event 7	A	Initial Free Recall	28	No-critical-detail
2109	Event 7	A	Initial Free Recall	35	Original
2109	Event 7	A	Initial Free Recall	41	No-critical-detail
2109	Event 7	A	Initial Free Recall	49	Original
2109	Event 8	A	Initial Free Recall	3	Original
2109	Event 8	A	Initial Free Recall	5	No-critical-detail
2109	Event 8	A	Initial Free Recall	8	Original
2109	Event 8	A	Initial Free Recall	10	Original
2109	Event 8	A	Initial Free Recall	15	No-critical-detail
2109	Event 8	A	Initial Free Recall	18	Original
2109	Event 8	A	Initial Free Recall	20	Original
2109	Event 8	A	Initial Free Recall	23	Original
2109	Event 8	A	Initial Free Recall	26	No-critical-detail
2109	Event 8	A	Initial Free Recall	33	No-critical-detail
2109	Event 8	A	Initial Free Recall	35	Original
2109	Event 8	A	Initial Free Recall	45	Original
2109	Event 1	A	Final Free Recall	10	Original
2109	Event 1	A	Final Free Recall	12	Misinformation
2109	Event 1	A	Final Free Recall	14	Original
2109	Event 1	A	Final Free Recall	17	Unrecalled
2109	Event 1	A	Final Free Recall	19	No-critical-detail
2109	Event 1	A	Final Free Recall	22	Unrecalled
2109	Event 1	A	Final Free Recall	26	No-critical-detail
2109	Event 1	A	Final Free Recall	28	Misinformation
2109	Event 1	A	Final Free Recall	31	Misinformation
2109	Event 1	A	Final Free Recall	36	Unrecalled
2109	Event 1	A	Final Free Recall	41	Unrecalled
2109	Event 1	A	Final Free Recall	50	Misinformation
2109	Event 2	A	Final Free Recall	14	Foil
2109	Event 2	A	Final Free Recall	19	Unrecalled
2109	Event 2	A	Final Free Recall	23	Original
2109	Event 2	A	Final Free Recall	25	No-critical-detail
2109	Event 2	A	Final Free Recall	28	Unrecalled
2109	Event 2	A	Final Free Recall	31	No-critical-detail
2109	Event 2	A	Final Free Recall	34	Unrecalled
2109	Event 2	A	Final Free Recall	36	Original
2109	Event 2	A	Final Free Recall	38	Original
2109	Event 2	A	Final Free Recall	41	Original
2109	Event 2	A	Final Free Recall	45	No-critical-detail
2109	Event 2	A	Final Free Recall	49	Unrecalled
2109	Event 3	B	Final Free Recall	5	No-critical-detail
2109	Event 3	B	Final Free Recall	16	No-critical-detail
2109	Event 3	B	Final Free Recall	19	Unrecalled
2109	Event 3	B	Final Free Recall	22	Unrecalled
2109	Event 3	B	Final Free Recall	24	Unrecalled
2109	Event 3	B	Final Free Recall	27	No-critical-detail
2109	Event 3	B	Final Free Recall	30	No-critical-detail
2109	Event 3	B	Final Free Recall	32	No-critical-detail
2109	Event 3	B	Final Free Recall	36	No-critical-detail
2109	Event 3	B	Final Free Recall	41	Unrecalled
2109	Event 3	B	Final Free Recall	44	Unrecalled
2109	Event 3	B	Final Free Recall	47	No-critical-detail
2109	Event 4	A	Final Free Recall	4	Misinformation
2109	Event 4	A	Final Free Recall	7	Unrecalled
2109	Event 4	A	Final Free Recall	11	No-critical-detail
2109	Event 4	A	Final Free Recall	15	Unrecalled
2109	Event 4	A	Final Free Recall	17	Original
2109	Event 4	A	Final Free Recall	19	Original
2109	Event 4	A	Final Free Recall	24	Foil
2109	Event 4	A	Final Free Recall	29	Unrecalled
2109	Event 4	A	Final Free Recall	36	No-critical-detail
2109	Event 4	A	Final Free Recall	38	Misinformation
2109	Event 4	A	Final Free Recall	40	Unrecalled
2109	Event 4	A	Final Free Recall	49	Unrecalled
2109	Event 5	A	Final Free Recall	3	No-critical-detail
2109	Event 5	A	Final Free Recall	5	Unrecalled
2109	Event 5	A	Final Free Recall	16	Original
2109	Event 5	A	Final Free Recall	19	Unrecalled
2109	Event 5	A	Final Free Recall	21	Misinformation
2109	Event 5	A	Final Free Recall	23	Unrecalled
2109	Event 5	A	Final Free Recall	26	Unrecalled
2109	Event 5	A	Final Free Recall	31	Original
2109	Event 5	A	Final Free Recall	39	Unrecalled
2109	Event 5	A	Final Free Recall	41	No-critical-detail
2109	Event 5	A	Final Free Recall	47	Misinformation
2109	Event 5	A	Final Free Recall	50	Unrecalled
2109	Event 6	B	Final Free Recall	4	Original
2109	Event 6	B	Final Free Recall	9	Unrecalled
2109	Event 6	B	Final Free Recall	12	Misinformation
2109	Event 6	B	Final Free Recall	19	Original
2109	Event 6	B	Final Free Recall	21	Original
2109	Event 6	B	Final Free Recall	26	Original
2109	Event 6	B	Final Free Recall	29	Original
2109	Event 6	B	Final Free Recall	35	No-critical-detail
2109	Event 6	B	Final Free Recall	39	Unrecalled
2109	Event 6	B	Final Free Recall	44	Misinformation
2109	Event 6	B	Final Free Recall	46	No-critical-detail
2109	Event 6	B	Final Free Recall	49	Unrecalled
2109	Event 7	A	Final Free Recall	4	Misinformation
2109	Event 7	A	Final Free Recall	8	Unrecalled
2109	Event 7	A	Final Free Recall	10	Unrecalled
2109	Event 7	A	Final Free Recall	13	Misinformation
2109	Event 7	A	Final Free Recall	19	Misinformation
2109	Event 7	A	Final Free Recall	22	No-critical-detail
2109	Event 7	A	Final Free Recall	24	Unrecalled
2109	Event 7	A	Final Free Recall	26	Misinformation
2109	Event 7	A	Final Free Recall	28	Unrecalled
2109	Event 7	A	Final Free Recall	35	Original
2109	Event 7	A	Final Free Recall	41	No-critical-detail
2109	Event 7	A	Final Free Recall	49	Original
2109	Event 8	A	Final Free Recall	3	Original
2109	Event 8	A	Final Free Recall	5	No-critical-detail
2109	Event 8	A	Final Free Recall	8	Original
2109	Event 8	A	Final Free Recall	10	Original
2109	Event 8	A	Final Free Recall	15	No-critical-detail
2109	Event 8	A	Final Free Recall	18	Original
2109	Event 8	A	Final Free Recall	20	Original
2109	Event 8	A	Final Free Recall	23	Original
2109	Event 8	A	Final Free Recall	26	Unrecalled
2109	Event 8	A	Final Free Recall	33	No-critical-detail
2109	Event 8	A	Final Free Recall	35	Unrecalled
2109	Event 8	A	Final Free Recall	45	Original
2110	Event 1	A	Initial Free Recall	10	Original
2110	Event 1	A	Initial Free Recall	12	Unrecalled
2110	Event 1	A	Initial Free Recall	14	No-critical-detail
2110	Event 1	A	Initial Free Recall	17	Unrecalled
2110	Event 1	A	Initial Free Recall	19	No-critical-detail
2110	Event 1	A	Initial Free Recall	22	Unrecalled
2110	Event 1	A	Initial Free Recall	26	Unrecalled
2110	Event 1	A	Initial Free Recall	28	No-critical-detail
2110	Event 1	A	Initial Free Recall	31	Unrecalled
2110	Event 1	A	Initial Free Recall	36	Unrecalled
2110	Event 1	A	Initial Free Recall	41	Unrecalled
2110	Event 1	A	Initial Free Recall	50	Original
2110	Event 2	B	Initial Free Recall	14	Original
2110	Event 2	B	Initial Free Recall	19	Unrecalled
2110	Event 2	B	Initial Free Recall	23	Unrecalled
2110	Event 2	B	Initial Free Recall	25	Unrecalled
2110	Event 2	B	Initial Free Recall	28	No-critical-detail
2110	Event 2	B	Initial Free Recall	31	No-critical-detail
2110	Event 2	B	Initial Free Recall	34	Unrecalled
2110	Event 2	B	Initial Free Recall	36	Unrecalled
2110	Event 2	B	Initial Free Recall	38	No-critical-detail
2110	Event 2	B	Initial Free Recall	41	Unrecalled
2110	Event 2	B	Initial Free Recall	45	Unrecalled
2110	Event 2	B	Initial Free Recall	49	Unrecalled
2110	Event 3	B	Initial Free Recall	5	Unrecalled
2110	Event 3	B	Initial Free Recall	16	Unrecalled
2110	Event 3	B	Initial Free Recall	19	No-critical-detail
2110	Event 3	B	Initial Free Recall	22	Unrecalled
2110	Event 3	B	Initial Free Recall	24	Unrecalled
2110	Event 3	B	Initial Free Recall	27	Unrecalled
2110	Event 3	B	Initial Free Recall	30	Unrecalled
2110	Event 3	B	Initial Free Recall	32	No-critical-detail
2110	Event 3	B	Initial Free Recall	36	No-critical-detail
2110	Event 3	B	Initial Free Recall	41	Unrecalled
2110	Event 3	B	Initial Free Recall	44	Unrecalled
2110	Event 3	B	Initial Free Recall	47	No-critical-detail
2110	Event 4	B	Initial Free Recall	4	Unrecalled
2110	Event 4	B	Initial Free Recall	7	Unrecalled
2110	Event 4	B	Initial Free Recall	11	Original
2110	Event 4	B	Initial Free Recall	15	Unrecalled
2110	Event 4	B	Initial Free Recall	17	Original
2110	Event 4	B	Initial Free Recall	19	Unrecalled
2110	Event 4	B	Initial Free Recall	24	No-critical-detail
2110	Event 4	B	Initial Free Recall	29	No-critical-detail
2110	Event 4	B	Initial Free Recall	36	Unrecalled
2110	Event 4	B	Initial Free Recall	38	Unrecalled
2110	Event 4	B	Initial Free Recall	40	No-critical-detail
2110	Event 4	B	Initial Free Recall	49	No-critical-detail
2110	Event 5	B	Initial Free Recall	3	Original
2110	Event 5	B	Initial Free Recall	5	No-critical-detail
2110	Event 5	B	Initial Free Recall	16	Unrecalled
2110	Event 5	B	Initial Free Recall	19	Unrecalled
2110	Event 5	B	Initial Free Recall	21	No-critical-detail
2110	Event 5	B	Initial Free Recall	23	Unrecalled
2110	Event 5	B	Initial Free Recall	26	Unrecalled
2110	Event 5	B	Initial Free Recall	31	Original
2110	Event 5	B	Initial Free Recall	39	Unrecalled
2110	Event 5	B	Initial Free Recall	41	No-critical-detail
2110	Event 5	B	Initial Free Recall	47	No-critical-detail
2110	Event 5	B	Initial Free Recall	50	No-critical-detail
2110	Event 6	B	Initial Free Recall	4	Original
2110	Event 6	B	Initial Free Recall	9	Unrecalled
2110	Event 6	B	Initial Free Recall	12	No-critical-detail
2110	Event 6	B	Initial Free Recall	19	Unrecalled
2110	Event 6	B	Initial Free Recall	21	Original
2110	Event 6	B	Initial Free Recall	26	No-critical-detail
2110	Event 6	B	Initial Free Recall	29	Unrecalled
2110	Event 6	B	Initial Free Recall	35	No-critical-detail
2110	Event 6	B	Initial Free Recall	39	Unrecalled
2110	Event 6	B	Initial Free Recall	44	Original
2110	Event 6	B	Initial Free Recall	46	Unrecalled
2110	Event 6	B	Initial Free Recall	49	Unrecalled
2110	Event 7	B	Initial Free Recall	4	No-critical-detail
2110	Event 7	B	Initial Free Recall	8	Unrecalled
2110	Event 7	B	Initial Free Recall	10	Unrecalled
2110	Event 7	B	Initial Free Recall	13	Original
2110	Event 7	B	Initial Free Recall	19	Unrecalled
2110	Event 7	B	Initial Free Recall	22	Unrecalled
2110	Event 7	B	Initial Free Recall	24	Unrecalled
2110	Event 7	B	Initial Free Recall	26	No-critical-detail
2110	Event 7	B	Initial Free Recall	28	No-critical-detail
2110	Event 7	B	Initial Free Recall	35	Unrecalled
2110	Event 7	B	Initial Free Recall	41	Unrecalled
2110	Event 7	B	Initial Free Recall	49	Unrecalled
2110	Event 8	B	Initial Free Recall	3	Foil
2110	Event 8	B	Initial Free Recall	5	Unrecalled
2110	Event 8	B	Initial Free Recall	8	Original
2110	Event 8	B	Initial Free Recall	10	Unrecalled
2110	Event 8	B	Initial Free Recall	15	Unrecalled
2110	Event 8	B	Initial Free Recall	18	Original
2110	Event 8	B	Initial Free Recall	20	No-critical-detail
2110	Event 8	B	Initial Free Recall	23	Original
2110	Event 8	B	Initial Free Recall	26	No-critical-detail
2110	Event 8	B	Initial Free Recall	33	Unrecalled
2110	Event 8	B	Initial Free Recall	35	Unrecalled
2110	Event 8	B	Initial Free Recall	45	Unrecalled
2110	Event 1	A	Final Free Recall	10	Original
2110	Event 1	A	Final Free Recall	12	Unrecalled
2110	Event 1	A	Final Free Recall	14	Misinformation
2110	Event 1	A	Final Free Recall	17	Unrecalled
2110	Event 1	A	Final Free Recall	19	No-critical-detail
2110	Event 1	A	Final Free Recall	22	Unrecalled
2110	Event 1	A	Final Free Recall	26	No-critical-detail
2110	Event 1	A	Final Free Recall	28	No-critical-detail
2110	Event 1	A	Final Free Recall	31	Unrecalled
2110	Event 1	A	Final Free Recall	36	Unrecalled
2110	Event 1	A	Final Free Recall	41	Unrecalled
2110	Event 1	A	Final Free Recall	50	Original
2110	Event 2	B	Final Free Recall	14	Original
2110	Event 2	B	Final Free Recall	19	Unrecalled
2110	Event 2	B	Final Free Recall	23	Misinformation
2110	Event 2	B	Final Free Recall	25	No-critical-detail
2110	Event 2	B	Final Free Recall	28	Unrecalled
2110	Event 2	B	Final Free Recall	31	Original
2110	Event 2	B	Final Free Recall	34	Unrecalled
2110	Event 2	B	Final Free Recall	36	Unrecalled
2110	Event 2	B	Final Free Recall	38	Misinformation
2110	Event 2	B	Final Free Recall	41	No-critical-detail
2110	Event 2	B	Final Free Recall	45	No-critical-detail
2110	Event 2	B	Final Free Recall	49	Unrecalled
2110	Event 3	B	Final Free Recall	5	No-critical-detail
2110	Event 3	B	Final Free Recall	16	Unrecalled
2110	Event 3	B	Final Free Recall	19	Misinformation
2110	Event 3	B	Final Free Recall	22	Unrecalled
2110	Event 3	B	Final Free Recall	24	Unrecalled
2110	Event 3	B	Final Free Recall	27	No-critical-detail
2110	Event 3	B	Final Free Recall	30	No-critical-detail
2110	Event 3	B	Final Free Recall	32	No-critical-detail
2110	Event 3	B	Final Free Recall	36	No-critical-detail
2110	Event 3	B	Final Free Recall	41	Unrecalled
2110	Event 3	B	Final Free Recall	44	Unrecalled
2110	Event 3	B	Final Free Recall	47	Unrecalled
2110	Event 4	B	Final Free Recall	4	Unrecalled
2110	Event 4	B	Final Free Recall	7	Unrecalled
2110	Event 4	B	Final Free Recall	11	Misinformation
2110	Event 4	B	Final Free Recall	15	Unrecalled
2110	Event 4	B	Final Free Recall	17	Original
2110	Event 4	B	Final Free Recall	19	No-critical-detail
2110	Event 4	B	Final Free Recall	24	Unrecalled
2110	Event 4	B	Final Free Recall	29	No-critical-detail
2110	Event 4	B	Final Free Recall	36	Unrecalled
2110	Event 4	B	Final Free Recall	38	Unrecalled
2110	Event 4	B	Final Free Recall	40	No-critical-detail
2110	Event 4	B	Final Free Recall	49	No-critical-detail
2110	Event 5	B	Final Free Recall	3	Original
2110	Event 5	B	Final Free Recall	5	Unrecalled
2110	Event 5	B	Final Free Recall	16	No-critical-detail
2110	Event 5	B	Final Free Recall	19	Unrecalled
2110	Event 5	B	Final Free Recall	21	No-critical-detail
2110	Event 5	B	Final Free Recall	23	Unrecalled
2110	Event 5	B	Final Free Recall	26	Unrecalled
2110	Event 5	B	Final Free Recall	31	Original
2110	Event 5	B	Final Free Recall	39	Unrecalled
2110	Event 5	B	Final Free Recall	41	No-critical-detail
2110	Event 5	B	Final Free Recall	47	Unrecalled
2110	Event 5	B	Final Free Recall	50	No-critical-detail
2110	Event 6	B	Final Free Recall	4	Original
2110	Event 6	B	Final Free Recall	9	Unrecalled
2110	Event 6	B	Final Free Recall	12	No-critical-detail
2110	Event 6	B	Final Free Recall	19	Misinformation
2110	Event 6	B	Final Free Recall	21	Original
2110	Event 6	B	Final Free Recall	26	No-critical-detail
2110	Event 6	B	Final Free Recall	29	Unrecalled
2110	Event 6	B	Final Free Recall	35	No-critical-detail
2110	Event 6	B	Final Free Recall	39	Unrecalled
2110	Event 6	B	Final Free Recall	44	Misinformation
2110	Event 6	B	Final Free Recall	46	No-critical-detail
2110	Event 6	B	Final Free Recall	49	Unrecalled
2110	Event 7	B	Final Free Recall	4	No-critical-detail
2110	Event 7	B	Final Free Recall	8	No-critical-detail
2110	Event 7	B	Final Free Recall	10	Unrecalled
2110	Event 7	B	Final Free Recall	13	Original
2110	Event 7	B	Final Free Recall	19	Unrecalled
2110	Event 7	B	Final Free Recall	22	Unrecalled
2110	Event 7	B	Final Free Recall	24	No-critical-detail
2110	Event 7	B	Final Free Recall	26	No-critical-detail
2110	Event 7	B	Final Free Recall	28	Unrecalled
2110	Event 7	B	Final Free Recall	35	Unrecalled
2110	Event 7	B	Final Free Recall	41	No-critical-detail
2110	Event 7	B	Final Free Recall	49	No-critical-detail
2110	Event 8	B	Final Free Recall	3	Foil
2110	Event 8	B	Final Free Recall	5	Unrecalled
2110	Event 8	B	Final Free Recall	8	Original
2110	Event 8	B	Final Free Recall	10	Unrecalled
2110	Event 8	B	Final Free Recall	15	Unrecalled
2110	Event 8	B	Final Free Recall	18	Original
2110	Event 8	B	Final Free Recall	20	No-critical-detail
2110	Event 8	B	Final Free Recall	23	Original
2110	Event 8	B	Final Free Recall	26	No-critical-detail
2110	Event 8	B	Final Free Recall	33	Original
2110	Event 8	B	Final Free Recall	35	No-critical-detail
2110	Event 8	B	Final Free Recall	45	Unrecalled
2111	Event 1	B	Initial Free Recall	10	Original
2111	Event 1	B	Initial Free Recall	12	Unrecalled
2111	Event 1	B	Initial Free Recall	14	Unrecalled
2111	Event 1	B	Initial Free Recall	17	Original
2111	Event 1	B	Initial Free Recall	19	No-critical-detail
2111	Event 1	B	Initial Free Recall	22	Unrecalled
2111	Event 1	B	Initial Free Recall	26	No-critical-detail
2111	Event 1	B	Initial Free Recall	28	No-critical-detail
2111	Event 1	B	Initial Free Recall	31	Unrecalled
2111	Event 1	B	Initial Free Recall	36	No-critical-detail
2111	Event 1	B	Initial Free Recall	41	Unrecalled
2111	Event 1	B	Initial Free Recall	50	No-critical-detail
2111	Event 2	A	Initial Free Recall	14	Foil
2111	Event 2	A	Initial Free Recall	19	Unrecalled
2111	Event 2	A	Initial Free Recall	23	No-critical-detail
2111	Event 2	A	Initial Free Recall	25	No-critical-detail
2111	Event 2	A	Initial Free Recall	28	Unrecalled
2111	Event 2	A	Initial Free Recall	31	Original
2111	Event 2	A	Initial Free Recall	34	No-critical-detail
2111	Event 2	A	Initial Free Recall	36	Original
2111	Event 2	A	Initial Free Recall	38	No-critical-detail
2111	Event 2	A	Initial Free Recall	41	Original
2111	Event 2	A	Initial Free Recall	45	No-critical-detail
2111	Event 2	A	Initial Free Recall	49	Unrecalled
2111	Event 3	B	Initial Free Recall	5	No-critical-detail
2111	Event 3	B	Initial Free Recall	16	Unrecalled
2111	Event 3	B	Initial Free Recall	19	No-critical-detail
2111	Event 3	B	Initial Free Recall	22	Unrecalled
2111	Event 3	B	Initial Free Recall	24	Unrecalled
2111	Event 3	B	Initial Free Recall	27	Unrecalled
2111	Event 3	B	Initial Free Recall	30	Unrecalled
2111	Event 3	B	Initial Free Recall	32	No-critical-detail
2111	Event 3	B	Initial Free Recall	36	No-critical-detail
2111	Event 3	B	Initial Free Recall	41	No-critical-detail
2111	Event 3	B	Initial Free Recall	44	Unrecalled
2111	Event 3	B	Initial Free Recall	47	Unrecalled
2111	Event 4	B	Initial Free Recall	4	Foil
2111	Event 4	B	Initial Free Recall	7	Unrecalled
2111	Event 4	B	Initial Free Recall	11	Unrecalled
2111	Event 4	B	Initial Free Recall	15	Unrecalled
2111	Event 4	B	Initial Free Recall	17	Unrecalled
2111	Event 4	B	Initial Free Recall	19	Original
2111	Event 4	B	Initial Free Recall	24	Unrecalled
2111	Event 4	B	Initial Free Recall	29	No-critical-detail
2111	Event 4	B	Initial Free Recall	36	No-critical-detail
2111	Event 4	B	Initial Free Recall	38	No-critical-detail
2111	Event 4	B	Initial Free Recall	40	No-critical-detail
2111	Event 4	B	Initial Free Recall	49	No-critical-detail
2111	Event 5	B	Initial Free Recall	3	Unrecalled
2111	Event 5	B	Initial Free Recall	5	Unrecalled
2111	Event 5	B	Initial Free Recall	16	Original
2111	Event 5	B	Initial Free Recall	19	Unrecalled
2111	Event 5	B	Initial Free Recall	21	No-critical-detail
2111	Event 5	B	Initial Free Recall	23	Unrecalled
2111	Event 5	B	Initial Free Recall	26	Unrecalled
2111	Event 5	B	Initial Free Recall	31	Unrecalled
2111	Event 5	B	Initial Free Recall	39	No-critical-detail
2111	Event 5	B	Initial Free Recall	41	No-critical-detail
2111	Event 5	B	Initial Free Recall	47	Unrecalled
2111	Event 5	B	Initial Free Recall	50	Unrecalled
2111	Event 6	A	Initial Free Recall	4	Original
2111	Event 6	A	Initial Free Recall	9	Original
2111	Event 6	A	Initial Free Recall	12	No-critical-detail
2111	Event 6	A	Initial Free Recall	19	Original
2111	Event 6	A	Initial Free Recall	21	Unrecalled
2111	Event 6	A	Initial Free Recall	26	Unrecalled
2111	Event 6	A	Initial Free Recall	29	Original
2111	Event 6	A	Initial Free Recall	35	No-critical-detail
2111	Event 6	A	Initial Free Recall	39	Unrecalled
2111	Event 6	A	Initial Free Recall	44	No-critical-detail
2111	Event 6	A	Initial Free Recall	46	Unrecalled
2111	Event 6	A	Initial Free Recall	49	Unrecalled
2111	Event 7	B	Initial Free Recall	4	No-critical-detail
2111	Event 7	B	Initial Free Recall	8	Unrecalled
2111	Event 7	B	Initial Free Recall	10	Unrecalled
2111	Event 7	B	Initial Free Recall	13	Original
2111	Event 7	B	Initial Free Recall	19	No-critical-detail
2111	Event 7	B	Initial Free Recall	22	Unrecalled
2111	Event 7	B	Initial Free Recall	24	Unrecalled
2111	Event 7	B	Initial Free Recall	26	Unrecalled
2111	Event 7	B	Initial Free Recall	28	Unrecalled
2111	Event 7	B	Initial Free Recall	35	Unrecalled
2111	Event 7	B	Initial Free Recall	41	Unrecalled
2111	Event 7	B	Initial Free Recall	49	Original
2111	Event 8	A	Initial Free Recall	3	Original
2111	Event 8	A	Initial Free Recall	5	No-critical-detail
2111	Event 8	A	Initial Free Recall	8	Original
2111	Event 8	A	Initial Free Recall	10	Original
2111	Event 8	A	Initial Free Recall	15	Unrecalled
2111	Event 8	A	Initial Free Recall	18	Original
2111	Event 8	A	Initial Free Recall	20	No-critical-detail
2111	Event 8	A	Initial Free Recall	23	Unrecalled
2111	Event 8	A	Initial Free Recall	26	Unrecalled
2111	Event 8	A	Initial Free Recall	33	No-critical-detail
2111	Event 8	A	Initial Free Recall	35	Original
2111	Event 8	A	Initial Free Recall	45	No-critical-detail
2111	Event 1	B	Final Free Recall	10	Original
2111	Event 1	B	Final Free Recall	12	Misinformation
2111	Event 1	B	Final Free Recall	14	No-critical-detail
2111	Event 1	B	Final Free Recall	17	Original
2111	Event 1	B	Final Free Recall	19	No-critical-detail
2111	Event 1	B	Final Free Recall	22	Unrecalled
2111	Event 1	B	Final Free Recall	26	Unrecalled
2111	Event 1	B	Final Free Recall	28	No-critical-detail
2111	Event 1	B	Final Free Recall	31	No-critical-detail
2111	Event 1	B	Final Free Recall	36	No-critical-detail
2111	Event 1	B	Final Free Recall	41	Unrecalled
2111	Event 1	B	Final Free Recall	50	No-critical-detail
2111	Event 2	A	Final Free Recall	14	No-critical-detail
2111	Event 2	A	Final Free Recall	19	Misinformation
2111	Event 2	A	Final Free Recall	23	Unrecalled
2111	Event 2	A	Final Free Recall	25	No-critical-detail
2111	Event 2	A	Final Free Recall	28	Unrecalled
2111	Event 2	A	Final Free Recall	31	Original
2111	Event 2	A	Final Free Recall	34	Unrecalled
2111	Event 2	A	Final Free Recall	36	Unrecalled
2111	Event 2	A	Final Free Recall	38	Misinformation
2111	Event 2	A	Final Free Recall	41	Original
2111	Event 2	A	Final Free Recall	45	Unrecalled
2111	Event 2	A	Final Free Recall	49	No-critical-detail
2111	Event 3	B	Final Free Recall	5	No-critical-detail
2111	Event 3	B	Final Free Recall	16	Unrecalled
2111	Event 3	B	Final Free Recall	19	No-critical-detail
2111	Event 3	B	Final Free Recall	22	Unrecalled
2111	Event 3	B	Final Free Recall	24	Unrecalled
2111	Event 3	B	Final Free Recall	27	Unrecalled
2111	Event 3	B	Final Free Recall	30	Unrecalled
2111	Event 3	B	Final Free Recall	32	No-critical-detail
2111	Event 3	B	Final Free Recall	36	No-critical-detail
2111	Event 3	B	Final Free Recall	41	Unrecalled
2111	Event 3	B	Final Free Recall	44	Unrecalled
2111	Event 3	B	Final Free Recall	47	Unrecalled
2111	Event 4	B	Final Free Recall	4	Foil
2111	Event 4	B	Final Free Recall	7	Unrecalled
2111	Event 4	B	Final Free Recall	11	Misinformation
2111	Event 4	B	Final Free Recall	15	Unrecalled
2111	Event 4	B	Final Free Recall	17	Misinformation
2111	Event 4	B	Final Free Recall	19	Original
2111	Event 4	B	Final Free Recall	24	Misinformation
2111	Event 4	B	Final Free Recall	29	No-critical-detail
2111	Event 4	B	Final Free Recall	36	No-critical-detail
2111	Event 4	B	Final Free Recall	38	No-critical-detail
2111	Event 4	B	Final Free Recall	40	Unrecalled
2111	Event 4	B	Final Free Recall	49	No-critical-detail
2111	Event 5	B	Final Free Recall	3	No-critical-detail
2111	Event 5	B	Final Free Recall	5	Unrecalled
2111	Event 5	B	Final Free Recall	16	Original
2111	Event 5	B	Final Free Recall	19	Unrecalled
2111	Event 5	B	Final Free Recall	21	No-critical-detail
2111	Event 5	B	Final Free Recall	23	Unrecalled
2111	Event 5	B	Final Free Recall	26	Unrecalled
2111	Event 5	B	Final Free Recall	31	No-critical-detail
2111	Event 5	B	Final Free Recall	39	No-critical-detail
2111	Event 5	B	Final Free Recall	41	Foil
2111	Event 5	B	Final Free Recall	47	No-critical-detail
2111	Event 5	B	Final Free Recall	50	Unrecalled
2111	Event 6	A	Final Free Recall	4	Original
2111	Event 6	A	Final Free Recall	9	Unrecalled
2111	Event 6	A	Final Free Recall	12	No-critical-detail
2111	Event 6	A	Final Free Recall	19	Original
2111	Event 6	A	Final Free Recall	21	Unrecalled
2111	Event 6	A	Final Free Recall	26	No-critical-detail
2111	Event 6	A	Final Free Recall	29	Original
2111	Event 6	A	Final Free Recall	35	No-critical-detail
2111	Event 6	A	Final Free Recall	39	No-critical-detail
2111	Event 6	A	Final Free Recall	44	Misinformation
2111	Event 6	A	Final Free Recall	46	Misinformation
2111	Event 6	A	Final Free Recall	49	Unrecalled
2111	Event 7	B	Final Free Recall	4	No-critical-detail
2111	Event 7	B	Final Free Recall	8	Original
2111	Event 7	B	Final Free Recall	10	Unrecalled
2111	Event 7	B	Final Free Recall	13	Foil
2111	Event 7	B	Final Free Recall	19	Unrecalled
2111	Event 7	B	Final Free Recall	22	Unrecalled
2111	Event 7	B	Final Free Recall	24	No-critical-detail
2111	Event 7	B	Final Free Recall	26	No-critical-detail
2111	Event 7	B	Final Free Recall	28	No-critical-detail
2111	Event 7	B	Final Free Recall	35	Misinformation
2111	Event 7	B	Final Free Recall	41	No-critical-detail
2111	Event 7	B	Final Free Recall	49	Original
2111	Event 8	A	Final Free Recall	3	Original
2111	Event 8	A	Final Free Recall	5	No-critical-detail
2111	Event 8	A	Final Free Recall	8	Original
2111	Event 8	A	Final Free Recall	10	Original
2111	Event 8	A	Final Free Recall	15	Unrecalled
2111	Event 8	A	Final Free Recall	18	Original
2111	Event 8	A	Final Free Recall	20	No-critical-detail
2111	Event 8	A	Final Free Recall	23	Original
2111	Event 8	A	Final Free Recall	26	Unrecalled
2111	Event 8	A	Final Free Recall	33	No-critical-detail
2111	Event 8	A	Final Free Recall	35	Original
2111	Event 8	A	Final Free Recall	45	No-critical-detail
2112	Event 1	B	Initial Free Recall	10	Unrecalled
2112	Event 1	B	Initial Free Recall	12	Unrecalled
2112	Event 1	B	Initial Free Recall	14	Unrecalled
2112	Event 1	B	Initial Free Recall	17	Unrecalled
2112	Event 1	B	Initial Free Recall	19	No-critical-detail
2112	Event 1	B	Initial Free Recall	22	Unrecalled
2112	Event 1	B	Initial Free Recall	26	Unrecalled
2112	Event 1	B	Initial Free Recall	28	No-critical-detail
2112	Event 1	B	Initial Free Recall	31	No-critical-detail
2112	Event 1	B	Initial Free Recall	36	Unrecalled
2112	Event 1	B	Initial Free Recall	41	Unrecalled
2112	Event 1	B	Initial Free Recall	50	Original
2112	Event 2	B	Initial Free Recall	14	Original
2112	Event 2	B	Initial Free Recall	19	Unrecalled
2112	Event 2	B	Initial Free Recall	23	Unrecalled
2112	Event 2	B	Initial Free Recall	25	No-critical-detail
2112	Event 2	B	Initial Free Recall	28	No-critical-detail
2112	Event 2	B	Initial Free Recall	31	Original
2112	Event 2	B	Initial Free Recall	34	Unrecalled
2112	Event 2	B	Initial Free Recall	36	Original
2112	Event 2	B	Initial Free Recall	38	No-critical-detail
2112	Event 2	B	Initial Free Recall	41	Original
2112	Event 2	B	Initial Free Recall	45	Unrecalled
2112	Event 2	B	Initial Free Recall	49	Unrecalled
2112	Event 3	A	Initial Free Recall	5	Unrecalled
2112	Event 3	A	Initial Free Recall	16	Unrecalled
2112	Event 3	A	Initial Free Recall	19	No-critical-detail
2112	Event 3	A	Initial Free Recall	22	Unrecalled
2112	Event 3	A	Initial Free Recall	24	Unrecalled
2112	Event 3	A	Initial Free Recall	27	Unrecalled
2112	Event 3	A	Initial Free Recall	30	Unrecalled
2112	Event 3	A	Initial Free Recall	32	No-critical-detail
2112	Event 3	A	Initial Free Recall	36	No-critical-detail
2112	Event 3	A	Initial Free Recall	41	Unrecalled
2112	Event 3	A	Initial Free Recall	44	Unrecalled
2112	Event 3	A	Initial Free Recall	47	Unrecalled
2112	Event 4	B	Initial Free Recall	4	Original
2112	Event 4	B	Initial Free Recall	7	Unrecalled
2112	Event 4	B	Initial Free Recall	11	Original
2112	Event 4	B	Initial Free Recall	15	Unrecalled
2112	Event 4	B	Initial Free Recall	17	Original
2112	Event 4	B	Initial Free Recall	19	Original
2112	Event 4	B	Initial Free Recall	24	No-critical-detail
2112	Event 4	B	Initial Free Recall	29	No-critical-detail
2112	Event 4	B	Initial Free Recall	36	No-critical-detail
2112	Event 4	B	Initial Free Recall	38	Unrecalled
2112	Event 4	B	Initial Free Recall	40	No-critical-detail
2112	Event 4	B	Initial Free Recall	49	No-critical-detail
2112	Event 5	B	Initial Free Recall	3	No-critical-detail
2112	Event 5	B	Initial Free Recall	5	Unrecalled
2112	Event 5	B	Initial Free Recall	16	Original
2112	Event 5	B	Initial Free Recall	19	Unrecalled
2112	Event 5	B	Initial Free Recall	21	No-critical-detail
2112	Event 5	B	Initial Free Recall	23	Unrecalled
2112	Event 5	B	Initial Free Recall	26	Unrecalled
2112	Event 5	B	Initial Free Recall	31	Original
2112	Event 5	B	Initial Free Recall	39	Unrecalled
2112	Event 5	B	Initial Free Recall	41	No-critical-detail
2112	Event 5	B	Initial Free Recall	47	Unrecalled
2112	Event 5	B	Initial Free Recall	50	No-critical-detail
2112	Event 6	A	Initial Free Recall	4	Original
2112	Event 6	A	Initial Free Recall	9	Unrecalled
2112	Event 6	A	Initial Free Recall	12	No-critical-detail
2112	Event 6	A	Initial Free Recall	19	Unrecalled
2112	Event 6	A	Initial Free Recall	21	Original
2112	Event 6	A	Initial Free Recall	26	No-critical-detail
2112	Event 6	A	Initial Free Recall	29	Foil
2112	Event 6	A	Initial Free Recall	35	Unrecalled
2112	Event 6	A	Initial Free Recall	39	Unrecalled
2112	Event 6	A	Initial Free Recall	44	Original
2112	Event 6	A	Initial Free Recall	46	No-critical-detail
2112	Event 6	A	Initial Free Recall	49	No-critical-detail
2112	Event 7	A	Initial Free Recall	4	Unrecalled
2112	Event 7	A	Initial Free Recall	8	Unrecalled
2112	Event 7	A	Initial Free Recall	10	Unrecalled
2112	Event 7	A	Initial Free Recall	13	Unrecalled
2112	Event 7	A	Initial Free Recall	19	Unrecalled
2112	Event 7	A	Initial Free Recall	22	Unrecalled
2112	Event 7	A	Initial Free Recall	24	Unrecalled
2112	Event 7	A	Initial Free Recall	26	No-critical-detail
2112	Event 7	A	Initial Free Recall	28	Unrecalled
2112	Event 7	A	Initial Free Recall	35	Unrecalled
2112	Event 7	A	Initial Free Recall	41	Unrecalled
2112	Event 7	A	Initial Free Recall	49	Unrecalled
2112	Event 8	B	Initial Free Recall	3	Original
2112	Event 8	B	Initial Free Recall	5	No-critical-detail
2112	Event 8	B	Initial Free Recall	8	Original
2112	Event 8	B	Initial Free Recall	10	Original
2112	Event 8	B	Initial Free Recall	15	Unrecalled
2112	Event 8	B	Initial Free Recall	18	Original
2112	Event 8	B	Initial Free Recall	20	No-critical-detail
2112	Event 8	B	Initial Free Recall	23	No-critical-detail
2112	Event 8	B	Initial Free Recall	26	Unrecalled
2112	Event 8	B	Initial Free Recall	33	Unrecalled
2112	Event 8	B	Initial Free Recall	35	Foil
2112	Event 8	B	Initial Free Recall	45	Unrecalled
2112	Event 1	B	Final Free Recall	10	Misinformation
2112	Event 1	B	Final Free Recall	12	Unrecalled
2112	Event 1	B	Final Free Recall	14	Original
2112	Event 1	B	Final Free Recall	17	Unrecalled
2112	Event 1	B	Final Free Recall	19	Foil
2112	Event 1	B	Final Free Recall	22	Unrecalled
2112	Event 1	B	Final Free Recall	26	Unrecalled
2112	Event 1	B	Final Free Recall	28	No-critical-detail
2112	Event 1	B	Final Free Recall	31	Misinformation
2112	Event 1	B	Final Free Recall	36	No-critical-detail
2112	Event 1	B	Final Free Recall	41	Unrecalled
2112	Event 1	B	Final Free Recall	50	Original
2112	Event 2	B	Final Free Recall	14	Original
2112	Event 2	B	Final Free Recall	19	Unrecalled
2112	Event 2	B	Final Free Recall	23	Unrecalled
2112	Event 2	B	Final Free Recall	25	Unrecalled
2112	Event 2	B	Final Free Recall	28	Unrecalled
2112	Event 2	B	Final Free Recall	31	Unrecalled
2112	Event 2	B	Final Free Recall	34	Unrecalled
2112	Event 2	B	Final Free Recall	36	Original
2112	Event 2	B	Final Free Recall	38	Unrecalled
2112	Event 2	B	Final Free Recall	41	Misinformation
2112	Event 2	B	Final Free Recall	45	No-critical-detail
2112	Event 2	B	Final Free Recall	49	No-critical-detail
2112	Event 3	A	Final Free Recall	5	Misinformation
2112	Event 3	A	Final Free Recall	16	Unrecalled
2112	Event 3	A	Final Free Recall	19	Misinformation
2112	Event 3	A	Final Free Recall	22	Unrecalled
2112	Event 3	A	Final Free Recall	24	Unrecalled
2112	Event 3	A	Final Free Recall	27	Unrecalled
2112	Event 3	A	Final Free Recall	30	No-critical-detail
2112	Event 3	A	Final Free Recall	32	No-critical-detail
2112	Event 3	A	Final Free Recall	36	Unrecalled
2112	Event 3	A	Final Free Recall	41	Unrecalled
2112	Event 3	A	Final Free Recall	44	Unrecalled
2112	Event 3	A	Final Free Recall	47	Unrecalled
2112	Event 4	B	Final Free Recall	4	Original
2112	Event 4	B	Final Free Recall	7	Unrecalled
2112	Event 4	B	Final Free Recall	11	Misinformation
2112	Event 4	B	Final Free Recall	15	Unrecalled
2112	Event 4	B	Final Free Recall	17	Original
2112	Event 4	B	Final Free Recall	19	Original
2112	Event 4	B	Final Free Recall	24	Unrecalled
2112	Event 4	B	Final Free Recall	29	No-critical-detail
2112	Event 4	B	Final Free Recall	36	No-critical-detail
2112	Event 4	B	Final Free Recall	38	No-critical-detail
2112	Event 4	B	Final Free Recall	40	Unrecalled
2112	Event 4	B	Final Free Recall	49	No-critical-detail
2112	Event 5	B	Final Free Recall	3	Misinformation
2112	Event 5	B	Final Free Recall	5	Unrecalled
2112	Event 5	B	Final Free Recall	16	Original
2112	Event 5	B	Final Free Recall	19	Unrecalled
2112	Event 5	B	Final Free Recall	21	Unrecalled
2112	Event 5	B	Final Free Recall	23	No-critical-detail
2112	Event 5	B	Final Free Recall	26	Unrecalled
2112	Event 5	B	Final Free Recall	31	Original
2112	Event 5	B	Final Free Recall	39	Unrecalled
2112	Event 5	B	Final Free Recall	41	No-critical-detail
2112	Event 5	B	Final Free Recall	47	Misinformation
2112	Event 5	B	Final Free Recall	50	Unrecalled
2112	Event 6	A	Final Free Recall	4	Original
2112	Event 6	A	Final Free Recall	9	Unrecalled
2112	Event 6	A	Final Free Recall	12	No-critical-detail
2112	Event 6	A	Final Free Recall	19	Unrecalled
2112	Event 6	A	Final Free Recall	21	Original
2112	Event 6	A	Final Free Recall	26	Original
2112	Event 6	A	Final Free Recall	29	Original
2112	Event 6	A	Final Free Recall	35	No-critical-detail
2112	Event 6	A	Final Free Recall	39	Unrecalled
2112	Event 6	A	Final Free Recall	44	Original
2112	Event 6	A	Final Free Recall	46	No-critical-detail
2112	Event 6	A	Final Free Recall	49	Unrecalled
2112	Event 7	A	Final Free Recall	4	Unrecalled
2112	Event 7	A	Final Free Recall	8	Unrecalled
2112	Event 7	A	Final Free Recall	10	Unrecalled
2112	Event 7	A	Final Free Recall	13	Unrecalled
2112	Event 7	A	Final Free Recall	19	Unrecalled
2112	Event 7	A	Final Free Recall	22	Unrecalled
2112	Event 7	A	Final Free Recall	24	No-critical-detail
2112	Event 7	A	Final Free Recall	26	No-critical-detail
2112	Event 7	A	Final Free Recall	28	Misinformation
2112	Event 7	A	Final Free Recall	35	Unrecalled
2112	Event 7	A	Final Free Recall	41	Unrecalled
2112	Event 7	A	Final Free Recall	49	Unrecalled
2112	Event 8	B	Final Free Recall	3	Misinformation
2112	Event 8	B	Final Free Recall	5	No-critical-detail
2112	Event 8	B	Final Free Recall	8	Original
2112	Event 8	B	Final Free Recall	10	Original
2112	Event 8	B	Final Free Recall	15	Unrecalled
2112	Event 8	B	Final Free Recall	18	Original
2112	Event 8	B	Final Free Recall	20	No-critical-detail
2112	Event 8	B	Final Free Recall	23	Foil
2112	Event 8	B	Final Free Recall	26	Unrecalled
2112	Event 8	B	Final Free Recall	33	Unrecalled
2112	Event 8	B	Final Free Recall	35	Misinformation
2112	Event 8	B	Final Free Recall	45	Unrecalled
2114	Event 1	B	Initial Free Recall	10	Original
2114	Event 1	B	Initial Free Recall	12	Unrecalled
2114	Event 1	B	Initial Free Recall	14	Unrecalled
2114	Event 1	B	Initial Free Recall	17	Unrecalled
2114	Event 1	B	Initial Free Recall	19	No-critical-detail
2114	Event 1	B	Initial Free Recall	22	Unrecalled
2114	Event 1	B	Initial Free Recall	26	No-critical-detail
2114	Event 1	B	Initial Free Recall	28	No-critical-detail
2114	Event 1	B	Initial Free Recall	31	No-critical-detail
2114	Event 1	B	Initial Free Recall	36	Unrecalled
2114	Event 1	B	Initial Free Recall	41	Unrecalled
2114	Event 1	B	Initial Free Recall	50	Unrecalled
2114	Event 2	A	Initial Free Recall	14	Original
2114	Event 2	A	Initial Free Recall	19	Unrecalled
2114	Event 2	A	Initial Free Recall	23	Unrecalled
2114	Event 2	A	Initial Free Recall	25	No-critical-detail
2114	Event 2	A	Initial Free Recall	28	Original
2114	Event 2	A	Initial Free Recall	31	Original
2114	Event 2	A	Initial Free Recall	34	Unrecalled
2114	Event 2	A	Initial Free Recall	36	Unrecalled
2114	Event 2	A	Initial Free Recall	38	Unrecalled
2114	Event 2	A	Initial Free Recall	41	Original
2114	Event 2	A	Initial Free Recall	45	No-critical-detail
2114	Event 2	A	Initial Free Recall	49	No-critical-detail
2114	Event 3	B	Initial Free Recall	5	No-critical-detail
2114	Event 3	B	Initial Free Recall	16	No-critical-detail
2114	Event 3	B	Initial Free Recall	19	No-critical-detail
2114	Event 3	B	Initial Free Recall	22	Unrecalled
2114	Event 3	B	Initial Free Recall	24	Unrecalled
2114	Event 3	B	Initial Free Recall	27	Unrecalled
2114	Event 3	B	Initial Free Recall	30	Unrecalled
2114	Event 3	B	Initial Free Recall	32	No-critical-detail
2114	Event 3	B	Initial Free Recall	36	No-critical-detail
2114	Event 3	B	Initial Free Recall	41	Unrecalled
2114	Event 3	B	Initial Free Recall	44	Foil
2114	Event 3	B	Initial Free Recall	47	Foil
2114	Event 4	A	Initial Free Recall	4	Unrecalled
2114	Event 4	A	Initial Free Recall	7	No-critical-detail
2114	Event 4	A	Initial Free Recall	11	Unrecalled
2114	Event 4	A	Initial Free Recall	15	Unrecalled
2114	Event 4	A	Initial Free Recall	17	No-critical-detail
2114	Event 4	A	Initial Free Recall	19	Original
2114	Event 4	A	Initial Free Recall	24	No-critical-detail
2114	Event 4	A	Initial Free Recall	29	Misinformation
2114	Event 4	A	Initial Free Recall	36	No-critical-detail
2114	Event 4	A	Initial Free Recall	38	Unrecalled
2114	Event 4	A	Initial Free Recall	40	Original
2114	Event 4	A	Initial Free Recall	49	No-critical-detail
2114	Event 5	B	Initial Free Recall	3	Original
2114	Event 5	B	Initial Free Recall	5	Unrecalled
2114	Event 5	B	Initial Free Recall	16	No-critical-detail
2114	Event 5	B	Initial Free Recall	19	Unrecalled
2114	Event 5	B	Initial Free Recall	21	No-critical-detail
2114	Event 5	B	Initial Free Recall	23	Unrecalled
2114	Event 5	B	Initial Free Recall	26	Unrecalled
2114	Event 5	B	Initial Free Recall	31	Original
2114	Event 5	B	Initial Free Recall	39	Unrecalled
2114	Event 5	B	Initial Free Recall	41	No-critical-detail
2114	Event 5	B	Initial Free Recall	47	Unrecalled
2114	Event 5	B	Initial Free Recall	50	Unrecalled
2114	Event 6	B	Initial Free Recall	4	Original
2114	Event 6	B	Initial Free Recall	9	Unrecalled
2114	Event 6	B	Initial Free Recall	12	No-critical-detail
2114	Event 6	B	Initial Free Recall	19	Unrecalled
2114	Event 6	B	Initial Free Recall	21	No-critical-detail
2114	Event 6	B	Initial Free Recall	26	Original
2114	Event 6	B	Initial Free Recall	29	Original
2114	Event 6	B	Initial Free Recall	35	No-critical-detail
2114	Event 6	B	Initial Free Recall	39	Unrecalled
2114	Event 6	B	Initial Free Recall	44	Original
2114	Event 6	B	Initial Free Recall	46	Unrecalled
2114	Event 6	B	Initial Free Recall	49	Unrecalled
2114	Event 7	A	Initial Free Recall	4	No-critical-detail
2114	Event 7	A	Initial Free Recall	8	Unrecalled
2114	Event 7	A	Initial Free Recall	10	Unrecalled
2114	Event 7	A	Initial Free Recall	13	Original
2114	Event 7	A	Initial Free Recall	19	Original
2114	Event 7	A	Initial Free Recall	22	Unrecalled
2114	Event 7	A	Initial Free Recall	24	Unrecalled
[truncated: 6,257 more rows]

## Sheet: Fig 4B
Shared True Memories
Original-event stage							Initial free recall stage							Misinformation stage							Final free recall stage
Scene-specific representation			Detail-specific representation				Scene-specific representation			Detail-specific representation				Scene-specific representation			Detail-specific representation				Scene-specific representation			Detail-specific representation
ROI_index	P_value	FDR_corrected_p_value	ROI_index	P_value	FDR_corrected_p_value		ROI_index	P_value	FDR_corrected_p_value	ROI_index	P_value	FDR_corrected_p_value		ROI_index	P_value	FDR_corrected_p_value	ROI_index	P_value	FDR_corrected_p_value		ROI_index	P_value	FDR_corrected_p_value	ROI_index	P_value	FDR_corrected_p_value
1	1.33381e-18	6.84007e-18	1	0.212302	0.908412		1	0.699149	0.893482	1	0.401512	0.995426		1	0.254085	0.315634	1	0.708399	0.96882		1	0.878057	0.936543	1	0.225674	0.943354
2	1.64734e-73	5.99031e-72	2	0.245103	0.934438		2	0.29439	0.70203	2	0.847946	0.995426		2	0.0112795	0.020888	2	0.141504	0.826515		2	0.407346	0.636478	2	0.494687	0.957416
3	2.04352e-17	9.96839e-17	3	0.635536	0.955837		3	0.152709	0.570875	3	0.619292	0.995426		3	0.144147	0.195454	3	0.788365	0.96882		3	0.116306	0.343863	3	0.80291	0.968627
4	1.69842e-22	1.01398e-21	4	0.17741	0.886392		4	0.0597711	0.381337	4	0.888737	0.995426		4	6.55705e-05	0.000194283	4	0.740056	0.96882		4	0.0146464	0.117093	4	0.0755882	0.943354
5	3.48918e-101	2.79135e-99	5	0.228535	0.926928		5	0.269318	0.701172	5	0.295891	0.995426		5	1.41875e-09	8.13697e-09	5	0.553087	0.947502		5	0.00716053	0.0672268	5	0.719356	0.968627
6	5.1448e-35	5.73739e-34	6	0.928795	0.988803		6	0.292324	0.70203	6	0.673053	0.995426		6	0.000192458	0.000513222	6	0.813345	0.96882		6	0.141783	0.364314	6	0.778874	0.968627
7	6.76309e-54	1.28821e-52	7	0.027623	0.558419		7	0.0654969	0.393311	7	0.151127	0.96595		7	0.0249188	0.0405183	7	0.323767	0.947502		7	0.00718326	0.0672268	7	0.104383	0.943354
8	7.03439e-13	2.60533e-12	8	0.307666	0.934438		8	0.353697	0.756571	8	0.597951	0.995426		8	7.19828e-10	4.42971e-09	8	0.134357	0.826515		8	0.167129	0.393245	8	0.334948	0.943354
9	3.94054e-29	3.09062e-28	9	0.1291	0.817869		9	0.0439088	0.32525	9	0.157037	0.96595		9	1.97191e-15	2.5444e-14	9	0.49997	0.947502		9	0.0390001	0.200001	9	0.245622	0.943354
10	5.38348e-123	1.0767e-120	10	0.971969	0.996935		10	0.655869	0.882373	10	0.302641	0.995426		10	2.33894e-13	2.26593e-12	10	0.38649	0.947502		10	0.533121	0.722876	10	0.268948	0.943354
11	1.70283e-30	1.41902e-29	11	0.857505	0.985637		11	0.312037	0.721472	11	0.812996	0.995426		11	0.0134417	0.0243288	11	0.92776	0.972905		11	0.838052	0.92973	11	0.988387	0.997156
12	1.39896e-128	5.59583e-126	12	0.286487	0.934438		12	0.0432921	0.32525	12	0.382018	0.995426		12	2.70567e-11	2.08128e-10	12	0.863984	0.96882		12	0.0872383	0.303438	12	0.739178	0.968627
13	6.91709e-30	5.53367e-29	13	0.990876	0.996935		13	0.053101	0.372639	13	0.335725	0.995426		13	0.00506436	0.010283	13	0.0288133	0.823519		13	0.0780208	0.288966	13	0.455168	0.943354
14	0.000320739	0.000543626	14	0.35643	0.934438		14	0.566458	0.879498	14	0.123401	0.928723		14	0.277836	0.343007	14	0.477926	0.947502		14	0.550997	0.739594	14	0.256026	0.943354
15	2.61749e-14	1.03663e-13	15	0.322434	0.934438		15	0.724652	0.900189	15	0.204801	0.96595		15	0.106537	0.15199	15	0.124059	0.826515		15	0.731853	0.850991	15	0.961659	0.993963
16	0.242453	0.270142	16	0.901215	0.988803		16	0.340854	0.744603	16	0.891242	0.995426		16	0.405255	0.479592	16	0.0121156	0.692322		16	0.867674	0.936543	16	0.646609	0.968627
17	4.18701e-08	1.07359e-07	17	0.607212	0.952445		17	0.405539	0.79909	17	0.41727	0.995426		17	0.00195582	0.00434627	17	0.400832	0.947502		17	0.0524516	0.233118	17	0.441163	0.943354
18	6.90718e-120	6.90718e-118	18	0.405867	0.934438		18	0.450132	0.828494	18	0.421496	0.995426		18	0.861703	0.879288	18	0.189546	0.88161		18	0.180654	0.398135	18	0.12887	0.943354
19	4.99748e-63	1.33266e-61	19	0.259771	0.934438		19	0.194482	0.619296	19	0.880694	0.995426		19	0.0127696	0.0233235	19	0.0914401	0.826515		19	0.490906	0.703808	19	0.625181	0.968627
20	1.47463e-30	1.255e-29	20	0.071765	0.706276		20	0.445527	0.828494	20	0.966594	0.995426		20	4.07356e-07	1.55183e-06	20	0.43985	0.947502		20	0.0819824	0.298118	20	0.179422	0.943354
21	2.44485e-33	2.44485e-32	21	0.289972	0.934438		21	0.510351	0.852114	21	0.48365	0.995426		21	0.352483	0.423403	21	0.123767	0.826515		21	0.982624	0.988896	21	0.565997	0.968627
22	1.56229e-27	1.13621e-26	22	0.259267	0.934438		22	0.0100363	0.154405	22	0.537356	0.995426		22	0.000746161	0.0018199	22	0.119631	0.826515		22	0.00174402	0.0258374	22	0.947569	0.993963
23	8.58732e-39	1.10804e-37	23	0.425417	0.934438		23	0.63873	0.882373	23	0.490486	0.995426		23	0.00675697	0.0133142	23	0.648284	0.947502		23	0.892598	0.946804	23	0.168493	0.943354
24	4.2959e-23	2.64363e-22	24	0.759163	0.972087		24	0.707301	0.898161	24	0.676187	0.995426		24	0.146486	0.197	24	0.135612	0.826515		24	0.606714	0.780809	24	0.965128	0.994978
25	0.0522713	0.0659574	25	0.157845	0.853214		25	0.985769	0.998691	25	0.9324	0.995426		25	0.521429	0.590854	25	0.839797	0.96882		25	0.964223	0.988896	25	0.67848	0.968627
26	0.00425252	0.00627678	26	0.312715	0.934438		26	0.374635	0.780489	26	0.219183	0.96595		26	0.0350223	0.0553712	26	0.541873	0.947502		26	0.000514806	0.0121131	26	0.368492	0.943354
27	0.0342336	0.044604	27	0.890478	0.988803		27	0.164966	0.592636	27	0.36449	0.995426		27	0.425593	0.496318	27	0.623595	0.947502		27	0.0597009	0.253179	27	0.352684	0.943354
28	0.368319	0.397109	28	0.421549	0.934438		28	0.590223	0.882373	28	0.219264	0.96595		28	0.209749	0.271519	28	0.146759	0.826515		28	0.315286	0.557599	28	0.283264	0.943354
29	0.896588	0.905645	29	0.212775	0.908412		29	0.611333	0.882373	29	0.64981	0.995426		29	0.587424	0.652693	29	0.863888	0.96882		29	0.72741	0.849894	29	0.106574	0.943354
30	0.00133621	0.00208782	30	0.892393	0.988803		30	0.031215	0.280797	30	0.400079	0.995426		30	0.623582	0.687143	30	0.0345163	0.826515		30	0.00725269	0.0672268	30	0.494309	0.957416
31	0.855041	0.865865	31	0.0340267	0.562073		31	0.18359	0.619296	31	0.841929	0.995426		31	0.651792	0.706549	31	0.74833	0.96882		31	0.581397	0.770062	31	0.490879	0.957416
32	0.000968485	0.00154958	32	0.479728	0.940295		32	0.247876	0.679112	32	0.88691	0.995426		32	0.151925	0.203244	32	0.595496	0.947502		32	0.000630216	0.0132677	32	0.354996	0.943354
33	0.541165	0.568152	33	0.686625	0.972087		33	0.0358465	0.292625	33	0.0800856	0.928723		33	0.612592	0.676898	33	0.0579343	0.826515		33	0.202466	0.431498	33	0.952415	0.993963
34	0.641207	0.667924	34	0.475567	0.940295		34	0.527357	0.85366	34	0.825399	0.995426		34	0.143375	0.195133	34	0.529401	0.947502		34	0.587964	0.770459	34	0.582075	0.968627
35	3.65344e-06	7.73214e-06	35	0.0757647	0.706276		35	0.905937	0.974126	35	0.265101	0.994759		35	0.820983	0.849405	35	0.544097	0.947502		35	0.303999	0.550107	35	0.580228	0.968627
36	0.00400265	0.00592985	36	0.941835	0.988803		36	0.451403	0.828494	36	0.349725	0.995426		36	0.00469079	0.00962213	36	0.822222	0.96882		36	0.260647	0.501245	36	0.568954	0.968627
37	0.0323736	0.0423185	37	0.54706	0.940295		37	0.140256	0.55547	37	0.9199	0.995426		37	0.496748	0.569339	37	0.558824	0.947502		37	0.00562267	0.0562667	37	0.0225481	0.70496
38	0.0218736	0.0291648	38	0.801403	0.979557		38	0.288846	0.70203	38	0.84145	0.995426		38	0.0154408	0.0272441	38	0.631344	0.947502		38	0.969862	0.988896	38	0.326632	0.943354
39	0.241404	0.269725	39	0.608789	0.952445		39	0.360453	0.76413	39	0.799748	0.995426		39	0.138762	0.191396	39	0.891443	0.970826		39	0.212329	0.447008	39	0.2148	0.943354
40	0.182302	0.209542	40	0.833546	0.979557		40	0.910489	0.976396	40	0.86584	0.995426		40	0.15675	0.208306	40	0.844768	0.96882		40	0.00744326	0.0672268	40	0.186517	0.943354
41	0.312806	0.341488	41	0.448751	0.934438		41	0.000137233	0.00821261	41	0.110066	0.928723		41	0.169172	0.221865	41	0.117231	0.826515		41	1.1809e-05	0.00210228	41	0.437388	0.943354
42	0.62576	0.653535	42	0.352601	0.934438		42	0.997557	0.998691	42	0.896821	0.995426		42	0.0124414	0.0228283	42	0.549991	0.947502		42	0.338614	0.569184	42	0.777093	0.968627
43	0.537818	0.566124	43	0.655851	0.962697		43	0.53274	0.855808	43	0.991993	0.995426		43	0.3385	0.410303	43	0.220926	0.89263		43	0.493117	0.704453	43	0.170261	0.943354
44	0.209767	0.23905	44	0.361471	0.934438		44	0.0358253	0.292625	44	0.448663	0.995426		44	0.106773	0.15199	44	0.469715	0.947502		44	0.00141824	0.023958	44	0.364453	0.943354
45	0.0501101	0.0634305	45	0.447235	0.934438		45	0.300668	0.70203	45	0.0496931	0.902362		45	0.0190708	0.0327395	45	0.42349	0.947502		45	0.523658	0.71965	45	0.0743697	0.943354
46	0.0382778	0.0492319	46	0.815994	0.979557		46	0.938754	0.979172	46	0.932483	0.995426		46	0.530912	0.594859	46	0.977301	0.983673		46	0.0501014	0.227734	46	0.276478	0.943354
47	0.00050477	0.000844803	47	0.450111	0.934438		47	0.467052	0.83556	47	0.125378	0.928723		47	0.0746217	0.110551	47	0.544396	0.947502		47	0.546295	0.735751	47	0.106749	0.943354
48	0.477008	0.508808	48	0.567264	0.941516		48	0.761937	0.916123	48	0.982065	0.995426		48	0.944706	0.954248	48	0.461951	0.947502		48	0.255824	0.501245	48	0.384014	0.943354
49	0.0212363	0.028492	49	0.667457	0.962697		49	0.44461	0.828494	49	0.213995	0.96595		49	0.00538973	0.0108883	49	0.653153	0.947502		49	0.273266	0.515914	49	0.265415	0.943354
50	0.219162	0.247864	50	0.517111	0.940295		50	0.330998	0.743815	50	0.490786	0.995426		50	0.466535	0.537793	50	0.839734	0.96882		50	0.674498	0.812648	50	0.36387	0.943354
51	0.320033	0.347862	51	0.740777	0.972087		51	0.689258	0.892243	51	0.503591	0.995426		51	0.302483	0.37001	51	0.0758203	0.826515		51	0.400052	0.632493	51	0.798065	0.968627
52	0.654988	0.680507	52	0.123023	0.817869		52	0.749866	0.914014	52	0.280865	0.995426		52	0.657623	0.710943	52	0.820701	0.96882		52	0.488152	0.702377	52	0.805194	0.968627
53	0.282632	0.31144	53	0.235914	0.934438		53	0.958053	0.989672	53	0.634052	0.995426		53	0.407687	0.479632	53	0.0655376	0.826515		53	0.855543	0.932196	53	0.419382	0.943354
54	0.0155794	0.021415	54	0.0941867	0.724513		54	0.818527	0.935957	54	0.142124	0.963553		54	0.0016628	0.00371576	54	0.653188	0.947502		54	0.589401	0.770459	54	0.0729333	0.943354
55	0.00650371	0.00935786	55	0.534617	0.940295		55	0.0190543	0.212994	55	0.205924	0.96595		55	0.146765	0.197	55	0.346883	0.947502		55	0.0166263	0.125481	55	0.784411	0.968627
56	0.74005	0.760977	56	0.449251	0.934438		56	0.190033	0.619296	56	0.877472	0.995426		56	0.162957	0.215125	56	0.0433915	0.826515		56	0.109558	0.3371	56	0.276275	0.943354
57	0.518134	0.54829	57	0.83997	0.979557		57	1.64426e-05	0.00328852	57	0.240519	0.980626		57	0.412669	0.484069	57	0.0645898	0.826515		57	0.00347309	0.0407595	57	0.891871	0.982219
58	0.000123238	0.000226124	58	0.0873051	0.706276		58	0.0211643	0.222782	58	0.275168	0.995426		58	1.23471e-08	6.17355e-08	58	0.000421994	0.168798		58	0.000107809	0.00308027	58	0.51358	0.957416
59	0.0974713	0.116384	59	0.931512	0.988803		59	0.000420979	0.0187102	59	0.475808	0.995426		59	0.910978	0.924851	59	0.875053	0.96882		59	7.73834e-05	0.0030513	59	0.826646	0.969673
60	9.80719e-22	5.60411e-21	60	0.838939	0.979557		60	0.408496	0.79909	60	0.541852	0.995426		60	0.00225003	0.00497244	60	0.843698	0.96882		60	0.278457	0.522924	60	0.209711	0.943354
61	1.2324e-26	8.21597e-26	61	0.775732	0.972087		61	0.957641	0.989672	61	0.433183	0.995426		61	0.225324	0.286126	61	0.302061	0.947502		61	0.922551	0.96099	61	0.182429	0.943354
62	1.23496e-99	7.05692e-98	62	0.374151	0.934438		62	0.18447	0.619296	62	0.160649	0.96595		62	7.23617e-26	4.82412e-24	62	0.347601	0.947502		62	0.025282	0.153224	62	0.998799	0.999405
63	9.20447e-45	1.36363e-43	63	0.957964	0.992709		63	0.114198	0.491175	63	0.887695	0.995426		63	1.12459e-06	4.08941e-06	63	0.425052	0.947502		63	0.417237	0.64437	63	0.746993	0.968627
64	0.0195529	0.0265124	64	0.134123	0.817869		64	0.0964836	0.459446	64	0.488909	0.995426		64	0.52968	0.594859	64	0.329797	0.947502		64	0.00756302	0.0672268	64	0.653133	0.968627
65	7.67558e-64	2.36172e-62	65	0.939094	0.988803		65	0.474764	0.844025	65	0.566852	0.995426		65	1.13647e-07	4.63867e-07	65	0.114462	0.826515		65	0.525345	0.71965	65	0.630873	0.968627
66	1.78185e-44	2.54549e-43	66	0.50362	0.940295		66	0.344229	0.744603	66	0.958649	0.995426		66	8.60682e-10	5.1682e-09	66	0.0906932	0.826515		66	0.662635	0.806341	66	0.872148	0.977489
67	1.5424e-31	1.37102e-30	67	0.0134595	0.558419		67	0.78899	0.928229	67	0.407107	0.995426		67	9.47758e-05	0.000268867	67	0.100927	0.826515		67	0.638629	0.798224	67	0.403024	0.943354
68	1.135e-20	6.21919e-20	68	0.756107	0.972087		68	0.195584	0.619296	68	0.0535727	0.902362		68	6.65446e-21	2.21815e-19	68	0.0357981	0.826515		68	0.0371239	0.197994	68	0.230386	0.943354
69	9.55336e-14	3.71004e-13	69	0.266944	0.934438		69	0.886821	0.961324	69	0.571113	0.995426		69	4.76717e-13	4.33379e-12	69	0.398041	0.947502		69	0.175755	0.395224	69	0.657986	0.968627
70	2.13729e-16	9.9409e-16	70	0.444182	0.934438		70	0.933129	0.979172	70	0.700852	0.995426		70	2.65734e-17	4.25175e-16	70	0.529865	0.947502		70	0.369878	0.596577	70	0.280509	0.943354
71	3.13472e-63	8.95635e-62	71	0.408354	0.934438		71	0.927322	0.978181	71	0.452161	0.995426		71	3.69998e-11	2.74072e-10	71	0.351812	0.947502		71	0.076159	0.287392	71	0.273442	0.943354
72	2.9185e-48	4.86417e-47	72	0.490517	0.940295		72	0.665754	0.882373	72	0.607968	0.995426		72	2.41858e-18	5.09174e-17	72	0.63721	0.947502		72	0.237841	0.486149	72	0.400875	0.943354
73	0.000314763	0.000535767	73	0.0336664	0.562073		73	0.652693	0.882373	73	0.917226	0.995426		73	0.0177151	0.0306755	73	0.866701	0.96882		73	0.0848338	0.302165	73	0.29561	0.943354
74	0.124553	0.146965	74	0.0365348	0.562073		74	0.116456	0.495557	74	0.770885	0.995426		74	0.00468546	0.00962213	74	0.110923	0.826515		74	0.024754	0.152332	74	0.370721	0.943354
75	4.04543e-10	1.32637e-09	75	0.0173325	0.558419		75	0.883147	0.961324	75	0.93361	0.995426		75	0.139486	0.191733	75	0.184389	0.87409		75	0.695102	0.822606	75	0.696448	0.968627
76	7.62022e-08	1.85859e-07	76	0.937966	0.988803		76	0.619609	0.882373	76	0.487052	0.995426		76	0.015461	0.0272441	76	0.656145	0.947502		76	0.560755	0.745189	76	0.381396	0.943354
77	8.67146e-09	2.35958e-08	77	0.0448147	0.618134		77	0.523276	0.85366	77	0.684999	0.995426		77	0.372889	0.446574	77	0.975318	0.983673		77	0.103665	0.335938	77	0.439251	0.943354
78	6.46641e-11	2.24919e-10	78	0.712307	0.972087		78	0.788995	0.928229	78	0.928985	0.995426		78	0.640637	0.70015	78	0.401088	0.947502		78	0.148719	0.371798	78	0.781999	0.968627
79	0.000130583	0.000238508	79	0.0543491	0.679852		79	0.733746	0.903072	79	0.816929	0.995426		79	0.0512991	0.0786193	79	0.956217	0.978227		79	0.0295794	0.170376	79	0.227922	0.943354
80	9.17239e-10	2.93517e-09	80	0.113077	0.807691		80	0.634721	0.882373	80	0.683702	0.995426		80	0.021794	0.0363233	80	0.239379	0.947502		80	0.531465	0.722876	80	0.651191	0.968627
81	0.333166	0.360179	81	0.146481	0.825755		81	0.925109	0.978181	81	0.987936	0.995426		81	0.248829	0.310315	81	0.0384061	0.826515		81	0.142836	0.364314	81	0.502999	0.957416
82	0.000549314	0.000907956	82	0.332388	0.934438		82	0.040969	0.315146	82	0.449053	0.995426		82	0.00298705	0.00645849	82	0.811581	0.96882		82	0.106016	0.335938	82	0.264526	0.943354
83	5.0034e-06	1.03697e-05	83	0.143621	0.825755		83	0.199121	0.622254	83	0.957809	0.995426		83	0.0288395	0.0465153	83	0.0957571	0.826515		83	0.115445	0.343863	83	0.882078	0.977489
84	1.43085e-05	2.83336e-05	84	0.0752585	0.706276		84	0.802377	0.932303	84	0.883637	0.995426		84	0.0038333	0.00811281	84	0.403044	0.947502		84	0.330353	0.565143	84	0.519305	0.957416
85	2.71203e-09	7.97656e-09	85	0.952308	0.991987		85	0.485394	0.851569	85	0.673269	0.995426		85	1.14111e-20	3.51111e-19	85	0.544087	0.947502		85	0.338665	0.569184	85	0.393211	0.943354
86	0.0595812	0.0742445	86	0.582602	0.951381		86	0.146697	0.558846	86	0.906636	0.995426		86	0.211592	0.272278	86	0.493224	0.947502		86	0.323959	0.563407	86	0.415239	0.943354
87	0.00131047	0.00205563	87	0.0280673	0.558419		87	0.0765578	0.428065	87	0.469942	0.995426		87	0.0893478	0.130912	87	0.642731	0.947502		87	0.685471	0.820638	87	0.377928	0.943354
88	4.15637e-06	8.75025e-06	88	0.13505	0.817869		88	0.141807	0.556106	88	0.505013	0.995426		88	8.17664e-08	3.47962e-07	88	0.342676	0.947502		88	0.613353	0.786351	88	0.424216	0.943354
89	0.000646934	0.00105192	89	0.699937	0.972087		89	0.0138312	0.184416	89	0.742901	0.995426		89	0.00011795	0.000327638	89	0.337295	0.947502		89	0.105592	0.335938	89	0.821688	0.969543
90	0.0389999	0.0499999	90	0.607202	0.952445		90	0.883548	0.961324	90	0.691871	0.995426		90	0.996899	0.998781	90	0.831171	0.96882		90	0.804205	0.908706	90	0.513543	0.957416
91	0.00298354	0.00448652	91	0.719685	0.972087		91	0.638249	0.882373	91	0.378903	0.995426		91	3.34914e-07	1.29677e-06	91	0.708423	0.96882		91	0.43795	0.666301	91	0.219868	0.943354
92	0.101637	0.120997	92	0.896158	0.988803		92	0.229608	0.647965	92	0.449601	0.995426		92	0.135405	0.187411	92	0.778329	0.96882		92	0.166184	0.393245	92	0.910046	0.98572
93	0.00429998	0.00632351	93	0.846543	0.980373		93	0.244104	0.673391	93	0.677173	0.995426		93	0.0393053	0.0609384	93	0.533705	0.947502		93	0.163632	0.389599	93	0.989621	0.997156
94	5.83401e-19	3.03066e-18	94	0.179564	0.886392		94	0.51065	0.852114	94	0.110838	0.928723		94	1.32938e-23	6.6469e-22	94	0.257771	0.947502		94	0.41532	0.643907	94	0.475879	0.957416
95	1.74701e-09	5.25418e-09	95	0.614327	0.952445		95	0.404324	0.79909	95	0.553751	0.995426		95	3.51057e-10	2.24863e-09	95	0.643012	0.947502		95	0.0232225	0.147624	95	0.878112	0.977489
96	0.000519183	0.000865306	96	0.938207	0.988803		96	0.713374	0.898735	96	0.116568	0.928723		96	0.0056847	0.0114265	96	0.324616	0.947502		96	0.00116121	0.021113	96	0.0824018	0.943354
97	0.0137902	0.019021	97	0.0992093	0.734884		97	0.982408	0.998691	97	0.362635	0.995426		97	0.416363	0.486974	97	0.257746	0.947502		97	0.0406019	0.200503	97	0.736105	0.968627
98	0.270208	0.298572	98	0.61277	0.952445		98	0.240704	0.668622	98	0.155489	0.96595		98	0.0372444	0.0584226	98	0.211875	0.89263		98	0.219515	0.459718	98	0.381454	0.943354
99	2.3185e-11	8.28036e-11	99	0.19279	0.886392		99	0.679827	0.883172	99	0.0850389	0.928723		99	1.96673e-18	4.43739e-17	99	0.379873	0.947502		99	0.344895	0.572536	99	0.809155	0.968627
100	9.41034e-06	1.89628e-05	100	0.355363	0.934438		100	0.793367	0.930635	100	0.778376	0.995426		100	0.0233238	0.0387117	100	0.136611	0.826515		100	0.00390344	0.0433716	100	0.759648	0.968627
101	6.39246e-06	1.31803e-05	101	0.501793	0.940295		101	0.946939	0.983832	101	0.511452	0.995426		101	0.0141218	0.0254446	101	0.0737584	0.826515		101	0.464426	0.685807	101	0.923967	0.9882
102	4.45472e-05	8.60816e-05	102	0.117803	0.817869		102	0.479307	0.848332	102	0.475482	0.995426		102	5.84694e-18	1.1137e-16	102	0.94615	0.972905		102	0.144732	0.364314	102	0.341825	0.943354
103	0.000785946	0.00126765	103	0.468179	0.940295		103	0.652091	0.882373	103	0.0472391	0.902362		103	1.49146e-14	1.75465e-13	103	0.561406	0.947502		103	0.459464	0.683218	103	0.994022	0.999017
104	0.940597	0.947704	104	0.204391	0.908404		104	0.176059	0.610363	104	0.555655	0.995426		104	2.37923e-13	2.26593e-12	104	0.777554	0.96882		104	0.160865	0.387626	104	0.740135	0.968627
105	0.00325466	0.00487589	105	0.673478	0.962697		105	0.318202	0.723186	105	0.40734	0.995426		105	2.25478e-20	6.01273e-19	105	0.879295	0.96882		105	0.641374	0.798224	105	0.779389	0.968627
106	0.00168065	0.00258562	106	0.0869357	0.706276		106	0.882853	0.961324	106	0.464706	0.995426		106	0.224033	0.285392	106	0.0974352	0.826515		106	0.484313	0.700938	106	0.42361	0.943354
107	0.0131037	0.0181996	107	0.836226	0.979557		107	0.300656	0.70203	107	0.992909	0.995426		107	0.0992396	0.142279	107	0.290894	0.947502		107	0.607079	0.780809	107	0.674932	0.968627
108	0.000212963	0.000371988	108	0.0985448	0.734884		108	0.510059	0.852114	108	0.900507	0.995426		108	4.04927e-13	3.76677e-12	108	0.873617	0.96882		108	0.98476	0.988896	108	0.129486	0.943354
109	0.689539	0.712702	109	0.155	0.849314		109	0.516217	0.853251	109	0.410828	0.995426		109	0.884899	0.90066	109	0.568128	0.947502		109	0.919819	0.96099	109	0.800726	0.968627
110	0.00170924	0.00261953	110	0.752932	0.972087		110	0.407205	0.79909	110	0.884663	0.995426		110	0.000412791	0.00104504	110	0.312718	0.947502		110	0.642997	0.798224	110	0.667375	0.968627
111	2.74335e-09	8.00979e-09	111	0.0619409	0.706276		111	0.976386	0.998691	111	0.630469	0.995426		111	0.0209574	0.0353712	111	0.29261	0.947502		111	0.73592	0.85324	111	0.154073	0.943354
112	0.00515099	0.0075197	112	0.888365	0.988803		112	0.411318	0.79909	112	0.647721	0.995426		112	0.00745854	0.0144126	112	0.876882	0.96882		112	0.317832	0.557599	112	0.420315	0.943354
113	0.190592	0.217819	113	0.247638	0.934438		113	0.597633	0.882373	113	0.720634	0.995426		113	0.000676715	0.00166065	113	0.260261	0.947502		113	0.917281	0.96099	113	0.48958	0.957416
114	0.11408	0.135006	114	0.761529	0.972087		114	0.483683	0.851569	114	0.699325	0.995426		114	2.1347e-05	6.77681e-05	114	0.00921233	0.671586		114	0.44409	0.670324	114	0.0229112	0.70496
115	0.0525433	0.0660922	115	0.321139	0.934438		115	0.756347	0.914014	115	0.944306	0.995426		115	0.823922	0.849405	115	0.563408	0.947502		115	0.843737	0.92973	115	0.894279	0.982219
116	0.331653	0.359516	116	0.226096	0.926928		116	0.822101	0.935957	116	0.585876	0.995426		116	0.280059	0.344688	116	0.868086	0.96882		116	0.758467	0.874313	116	0.567363	0.968627
117	0.473471	0.506386	117	0.316244	0.934438		117	0.867369	0.955778	117	0.923815	0.995426		117	0.282887	0.3471	117	0.297188	0.947502		117	0.349677	0.572695	117	0.432019	0.943354
118	1.51338e-09	4.62102e-09	118	0.172489	0.88456		118	0.596529	0.882373	118	0.707064	0.995426		118	0.472274	0.542844	118	0.0660352	0.826515		118	0.328582	0.565143	118	0.81076	0.968627
119	0.214486	0.243734	119	0.979565	0.996935		119	0.390726	0.797398	119	0.556018	0.995426		119	0.249028	0.310315	119	0.911144	0.972905		119	0.855997	0.932196	119	0.877649	0.977489
120	0.00541923	0.00785395	120	0.430358	0.934438		120	0.754944	0.914014	120	0.308949	0.995426		120	0.00725153	0.0141493	120	0.707393	0.96882		120	0.648557	0.798224	120	0.33524	0.943354
121	2.04624e-30	1.6704e-29	121	0.532624	0.940295		121	0.113599	0.491175	121	0.422242	0.995426		121	3.54135e-09	1.88872e-08	121	0.318768	0.947502		121	0.404235	0.634816	121	0.208211	0.943354
122	7.00143e-29	5.38572e-28	122	0.375022	0.934438		122	0.0384	0.3072	122	0.0195174	0.902362		122	4.71957e-26	3.77566e-24	122	0.539014	0.947502		122	0.083617	0.301323	122	0.668593	0.968627
123	7.93284e-07	1.81322e-06	123	0.638612	0.956722		123	0.415527	0.79909	123	0.674662	0.995426		123	1.23411e-08	6.17355e-08	123	0.880727	0.96882		123	0.728784	0.849894	123	0.646678	0.968627
124	5.41312e-56	1.1396e-54	124	0.295476	0.934438		124	0.561089	0.879498	124	0.336218	0.995426		124	3.40277e-08	1.56449e-07	124	0.158534	0.826515		124	0.464634	0.685807	124	0.629351	0.968627
125	4.8562e-08	1.22942e-07	125	0.389412	0.934438		125	0.299472	0.70203	125	0.284082	0.995426		125	1.40537e-48	5.62146e-46	125	0.153443	0.826515		125	0.0178515	0.127511	125	0.638109	0.968627
126	9.0567e-23	5.48891e-22	126	0.65263	0.962697		126	0.529269	0.85366	126	0.226	0.96595		126	3.09071e-22	1.1239e-20	126	0.345621	0.947502		126	0.0232507	0.147624	126	0.141397	0.943354
127	0.0623022	0.077394	127	0.777669	0.972087		127	0.998691	0.998691	127	0.0606631	0.928723		127	0.135229	0.187411	127	0.915572	0.972905		127	0.142162	0.364314	127	0.37267	0.943354
128	1.06379e-10	3.66825e-10	128	0.362711	0.934438		128	0.409726	0.79909	128	0.683326	0.995426		128	0.0247481	0.040405	128	0.4627	0.947502		128	0.0461811	0.217778	128	0.126385	0.943354
129	2.37799e-10	7.86113e-10	129	0.446932	0.934438		129	0.879014	0.961324	129	0.890143	0.995426		129	8.67123e-13	7.70776e-12	129	0.683705	0.96882		129	0.4961	0.706192	129	0.110019	0.943354
130	1.90659e-54	3.81318e-53	130	0.142202	0.825755		130	0.54189	0.867023	130	0.198454	0.96595		130	2.34381e-45	4.68762e-43	130	0.532626	0.947502		130	0.404695	0.634816	130	0.656584	0.968627
131	1.85196e-43	2.55443e-42	131	0.723584	0.972087		131	0.518798	0.85366	131	0.862409	0.995426		131	2.2355e-13	2.26593e-12	131	0.930737	0.972905		131	0.273434	0.515914	131	0.836301	0.971359
132	2.24074e-27	1.60053e-26	132	0.38521	0.934438		132	0.940005	0.979172	132	0.581344	0.995426		132	1.99683e-18	4.43739e-17	132	0.639948	0.947502		132	0.864899	0.936543	132	0.736221	0.968627
133	0.000467588	0.000785862	133	0.00180871	0.241161		133	0.670711	0.882373	133	0.199555	0.96595		133	0.0174077	0.0302743	133	0.20813	0.89263		133	0.607009	0.780809	133	0.203096	0.943354
134	0.0258918	0.0341806	134	0.500596	0.940295		134	0.015824	0.188476	134	0.0193921	0.902362		134	3.95275e-06	1.35137e-05	134	0.449494	0.947502		134	0.447375	0.671546	134	0.115866	0.943354
135	1.48448e-17	7.33077e-17	135	0.879463	0.988803		135	0.194301	0.619296	135	0.719747	0.995426		135	5.6993e-07	2.15068e-06	135	0.0874857	0.826515		135	0.631017	0.796236	135	0.809949	0.968627
136	0.0971756	0.116384	136	0.673167	0.962697		136	0.812882	0.935957	136	0.645212	0.995426		136	0.00106702	0.00248144	136	0.165637	0.826515		136	0.351609	0.572695	136	0.189022	0.943354
137	2.27615e-09	6.74414e-09	137	0.0391231	0.564946		137	0.922587	0.978181	137	0.775754	0.995426		137	3.50619e-09	1.88872e-08	137	0.557006	0.947502		137	0.162081	0.388218	137	0.882184	0.977489
138	6.37869e-05	0.000120353	138	0.146572	0.825755		138	0.231504	0.647965	138	0.165234	0.96595		138	4.15414e-09	2.18639e-08	138	0.371589	0.947502		138	0.0283188	0.166581	138	0.326122	0.943354
139	0.803599	0.817913	139	0.81476	0.979557		139	0.513399	0.852114	139	0.784419	0.995426		139	0.125539	0.176816	139	0.742497	0.96882		139	0.0674592	0.269837	139	0.599525	0.968627
140	0.000120665	0.000222424	140	0.334704	0.934438		140	0.366643	0.767838	140	0.591225	0.995426		140	2.4858e-06	8.79928e-06	140	0.441437	0.947502		140	0.0026972	0.0359626	140	0.000219954	0.0439907
141	0.000102876	0.000190512	141	0.682274	0.971208		141	0.608598	0.882373	141	0.245157	0.980626		141	0.0468039	0.072006	141	0.33999	0.947502		141	0.0973327	0.329941	141	0.220346	0.943354
142	0.00757177	0.0108168	142	0.89468	0.988803		142	0.314004	0.721848	142	0.287801	0.995426		142	0.00777799	0.0149353	142	0.156066	0.826515		142	0.141336	0.364314	142	0.956459	0.993963
143	5.35108e-05	0.000102413	143	0.325838	0.934438		143	0.329038	0.743589	143	0.551254	0.995426		143	2.37819e-08	1.11915e-07	143	0.89316	0.970826		143	0.133324	0.362785	143	0.278202	0.943354
144	7.55909e-27	5.21317e-26	144	0.432568	0.934438		144	0.0408774	0.315146	144	0.907234	0.995426		144	5.83839e-06	1.96249e-05	144	0.397237	0.947502		144	0.116645	0.343863	144	0.789347	0.968627
145	1.57388e-24	9.99291e-24	145	0.628249	0.955837		145	0.968844	0.993686	145	0.967536	0.995426		145	0.00620048	0.0123393	145	0.633684	0.947502		145	0.721721	0.846593	145	0.705061	0.968627
146	4.53442e-09	1.25956e-08	146	0.51258	0.940295		146	0.00406513	0.0903362	146	0.928566	0.995426		146	0.000406863	0.00103659	146	0.672453	0.960648		146	0.000282154	0.00705384	146	0.799508	0.968627
147	3.9655e-11	1.3914e-10	147	0.404197	0.934438		147	0.858014	0.953139	147	0.546876	0.995426		147	0.143423	0.195133	147	0.110786	0.826515		147	0.662271	0.806341	147	0.450303	0.943354
148	2.36525e-14	9.461e-14	148	0.930235	0.988803		148	0.490387	0.85204	148	0.132331	0.945221		148	0.678672	0.729755	148	0.155411	0.826515		148	0.972756	0.988896	148	0.421479	0.943354
149	1.44856e-07	3.42853e-07	149	0.476398	0.940295		149	0.502329	0.852114	149	0.106988	0.928723		149	1.03482e-17	1.88148e-16	149	0.101434	0.826515		149	0.600721	0.780158	149	0.200859	0.943354
150	0.000166812	0.000296554	150	0.995279	0.996935		150	0.0566536	0.381337	150	0.376479	0.995426		150	5.18611e-16	7.40872e-15	150	0.699048	0.96882		150	0.0794321	0.291494	150	0.654578	0.968627
151	0.000528531	0.00087723	151	0.881952	0.988803		151	0.544263	0.867351	151	0.423744	0.995426		151	0.07205	0.107138	151	0.086129	0.826515		151	0.599698	0.780158	151	0.451439	0.943354
152	1.79595e-09	5.36103e-09	152	0.431282	0.934438		152	0.11011	0.483998	152	0.768434	0.995426		152	0.000132532	0.000365606	152	0.569209	0.947502		152	0.0088048	0.0765635	152	0.516869	0.957416
153	0.21936	0.247864	153	0.956119	0.992709		153	0.862591	0.953139	153	0.196479	0.96595		153	0.00397589	0.0083703	153	0.582864	0.947502		153	0.0298159	0.170376	153	0.244391	0.943354
154	1.32683e-06	2.96498e-06	154	0.324086	0.934438		154	0.109236	0.483998	154	0.0401167	0.902362		154	0.00153667	0.0034532	154	0.729493	0.96882		154	0.0588839	0.253179	154	0.504083	0.957416
155	1.86983e-14	7.63195e-14	155	0.522709	0.940295		155	7.093e-05	0.00821261	155	0.388906	0.995426		155	9.94418e-13	8.64711e-12	155	0.944099	0.972905		155	0.0477321	0.22136	155	0.799859	0.968627
156	8.35117e-05	0.000156097	156	0.496428	0.940295		156	0.991299	0.998691	156	0.0382275	0.902362		156	0.00744309	0.0144126	156	0.141893	0.826515		156	0.946725	0.976005	156	0.0908778	0.943354
157	9.26854e-05	0.000172438	157	0.363615	0.934438		157	0.524303	0.85366	157	0.820431	0.995426		157	2.16171e-05	6.80853e-05	157	0.774249	0.96882		157	0.503305	0.707722	157	0.454564	0.943354
158	7.60908e-06	1.54499e-05	158	0.782812	0.975467		158	0.505033	0.852114	158	0.0210043	0.902362		158	0.50197	0.57368	158	0.599426	0.947502		158	0.880305	0.936543	158	0.39194	0.943354
159	1.21951e-07	2.92098e-07	159	0.925948	0.988803		159	0.00158761	0.0488495	159	0.78369	0.995426		159	0.000431063	0.00107766	159	0.419886	0.947502		159	0.0109918	0.0915981	159	0.0585165	0.943354
160	1.93703e-10	6.45677e-10	160	0.421589	0.934438		160	0.0297057	0.278382	160	0.411537	0.995426		160	4.3463e-11	3.05004e-10	160	0.931114	0.972905		160	0.000106464	0.00308027	160	0.193943	0.943354
161	5.17063e-10	1.68151e-09	161	0.810378	0.979557		161	0.624687	0.882373	161	0.963473	0.995426		161	1.02401e-05	3.41337e-05	161	0.258872	0.947502		161	0.173393	0.395224	161	0.294481	0.943354
162	0.00209661	0.00317669	162	0.707113	0.972087		162	0.855825	0.953139	162	0.197156	0.96595		162	0.09355	0.136073	162	0.149337	0.826515		162	0.82278	0.922715	162	0.762088	0.968627
163	0.0446142	0.0568334	163	0.0226729	0.558419		163	0.100678	0.468271	163	0.496898	0.995426		163	0.629184	0.691411	163	0.0697348	0.826515		163	0.176349	0.395224	163	0.751817	0.968627
164	0.0200951	0.0271555	164	0.453532	0.935117		164	0.634838	0.882373	164	0.22485	0.96595		164	1.22793e-05	4.05927e-05	164	0.450121	0.947502		164	0.352208	0.572695	164	0.814405	0.968627
165	1.00795e-09	3.17464e-09	165	0.831584	0.979557		165	0.728266	0.90063	165	0.0402363	0.902362		165	0.152496	0.203328	165	0.218017	0.89263		165	0.638806	0.798224	165	0.80762	0.968627
166	4.05755e-05	7.87874e-05	166	0.873464	0.988803		166	0.779574	0.926253	166	0.501142	0.995426		166	2.16219e-08	1.02961e-07	166	0.774044	0.96882		166	0.532897	0.722876	166	0.203893	0.943354
167	0.00139287	0.00215949	167	0.570469	0.942924		167	0.644316	0.882373	167	0.214623	0.96595		167	0.133192	0.185634	167	0.392287	0.947502		167	0.801655	0.908391	167	0.464595	0.948153
168	8.7014e-07	1.97759e-06	168	0.0114819	0.558419		168	0.923189	0.978181	168	0.71182	0.995426		168	0.000994101	0.00232538	168	0.464367	0.947502		168	0.504252	0.707722	168	0.353523	0.943354
169	7.267e-06	1.48306e-05	169	0.0120483	0.558419		169	0.80648	0.932347	169	0.402661	0.995426		169	0.0912546	0.133218	169	0.495308	0.947502		169	0.937002	0.970986	169	0.310615	0.943354
170	1.496e-14	6.23334e-14	170	0.0742071	0.706276		170	0.987232	0.998691	170	0.640773	0.995426		170	4.56667e-08	2.07576e-07	170	0.39526	0.947502		170	0.202804	0.431498	170	0.691286	0.968627
171	5.16365e-35	5.73739e-34	171	0.439445	0.934438		171	0.564198	0.879498	171	0.263529	0.994759		171	1.65838e-06	5.97615e-06	171	0.768751	0.96882		171	0.00213981	0.0305687	171	0.000210497	0.0439907
172	2.43732e-07	5.70134e-07	172	0.776966	0.972087		172	0.382334	0.790567	172	0.873901	0.995426		172	3.93347e-11	2.84581e-10	172	0.535509	0.947502		172	0.338551	0.569184	172	0.681475	0.968627
173	5.41947e-08	1.36339e-07	173	0.862099	0.988079		173	0.0629299	0.393311	173	0.572158	0.995426		173	0.00784102	0.0149353	173	0.342533	0.947502		173	0.0175724	0.127511	173	0.705878	0.968627
174	5.23468e-05	0.000100667	174	0.822107	0.979557		174	0.712635	0.898735	174	0.774932	0.995426		174	0.000226095	0.000594986	174	0.406926	0.947502		174	0.152196	0.373486	174	0.0117655	0.602861
175	1.14238e-14	4.86118e-14	175	0.524015	0.940295		175	0.250452	0.680721	175	0.350057	0.995426		175	4.90171e-12	3.92137e-11	175	0.30488	0.947502		175	0.0386668	0.200001	175	0.230469	0.943354
176	0.000132718	0.000239131	176	0.599723	0.952445		176	0.568853	0.879498	176	0.79921	0.995426		176	0.528592	0.594859	176	0.163036	0.826515		176	0.500464	0.707369	176	0.805407	0.968627
177	0.00943967	0.0133272	177	0.701238	0.972087		177	0.339232	0.744603	177	0.926696	0.995426		177	3.98413e-11	2.84581e-10	177	0.356511	0.947502		177	0.190233	0.41355	177	0.00138575	0.124953
178	0.00681747	0.00977415	178	0.244291	0.934438		178	0.669845	0.882373	178	0.921689	0.995426		178	0.271757	0.336541	178	0.493561	0.947502		178	0.448257	0.671546	178	0.161186	0.943354
179	0.00946233	0.0133272	179	0.134246	0.817869		179	0.627061	0.882373	179	0.111701	0.928723		179	0.00118321	0.00273573	179	0.654564	0.947502		179	0.111983	0.341932	179	0.832678	0.971359
180	6.46815e-10	2.0865e-09	180	0.936187	0.988803		180	0.924101	0.978181	180	0.54321	0.995426		180	0.00356157	0.00761834	180	0.363297	0.947502		180	0.00149082	0.023958	180	0.659694	0.968627
181	2.93669e-08	7.57857e-08	181	0.661769	0.962697		181	0.835603	0.93625	181	0.590057	0.995426		181	5.90172e-07	2.20625e-06	181	0.359227	0.947502		181	0.479527	0.699515	181	0.0120572	0.602861
182	3.65666e-18	1.82833e-17	182	0.407695	0.934438		182	0.38699	0.793826	182	0.208184	0.96595		182	3.32088e-07	1.29677e-06	182	0.36641	0.947502		182	0.260315	0.501245	182	0.934742	0.991768
183	0.000313725	0.000535767	183	0.974553	0.996935		183	0.152074	0.570875	183	0.410634	0.995426		183	4.27882e-14	4.62575e-13	183	0.120819	0.826515		183	0.101562	0.332991	183	0.528762	0.965776
184	1.4266e-10	4.87727e-10	184	0.104624	0.760904		184	0.467913	0.83556	184	0.418928	0.995426		184	0.000854873	0.0020476	184	0.735213	0.96882		184	0.062214	0.253179	184	0.960146	0.993963
185	0.027698	0.0364447	185	0.18809	0.886392		185	0.00738339	0.134465	185	0.967375	0.995426		185	0.000642948	0.00158753	185	0.127346	0.826515		185	0.0225865	0.147624	185	0.394279	0.943354
186	0.000602771	0.000984116	186	0.981697	0.996935		186	0.392718	0.797398	186	0.790493	0.995426		186	3.52874e-05	0.000109418	186	0.853458	0.96882		186	0.0405693	0.200503	186	0.735608	0.968627
187	3.52367e-09	9.92584e-09	187	0.390827	0.934438		187	0.702253	0.894589	187	0.846198	0.995426		187	0.00226871	0.00498618	187	0.460309	0.947502		187	0.144208	0.364314	187	0.75611	0.968627
188	1.69187e-06	3.69807e-06	188	0.029317	0.558419		188	0.0784433	0.428065	188	0.778241	0.995426		188	0.00119808	0.00275422	188	0.369576	0.947502		188	0.22275	0.464062	188	0.653033	0.968627
189	1.09913e-05	2.19827e-05	189	0.525252	0.940295		189	0.19295	0.619296	189	0.469868	0.995426		189	0.0189991	0.0327395	189	0.874101	0.96882		189	0.192896	0.417073	189	0.628243	0.968627
190	0.00136531	0.002125	190	0.447698	0.934438		190	0.171541	0.6019	190	0.512033	0.995426		190	0.0237385	0.0392372	190	0.92537	0.972905		190	0.0329227	0.18548	190	0.324205	0.943354
191	1.36124e-34	1.47161e-33	191	0.605056	0.952445		191	0.00371538	0.0897381	191	0.612788	0.995426		191	6.83353e-11	4.61347e-10	191	0.244895	0.947502		191	8.39107e-05	0.0030513	191	0.0960627	0.943354
192	0.00340435	0.00508112	192	0.0266218	0.558419		192	0.301873	0.70203	192	0.850995	0.995426		192	0.512328	0.583849	192	0.0501249	0.826515		192	0.128137	0.354949	192	0.190424	0.943354
193	1.613e-10	5.42186e-10	193	0.268054	0.934438		193	0.0791921	0.428065	193	0.832457	0.995426		193	0.00143351	0.00323956	193	0.697717	0.96882		193	0.0026487	0.0359626	193	0.388022	0.943354
194	0.298391	0.327004	194	0.416746	0.934438		194	0.0912593	0.450663	194	0.28152	0.995426		194	0.31966	0.389829	194	0.393366	0.947502		194	0.0170149	0.126036	194	0.804443	0.968627
195	1.03919e-33	1.06583e-32	195	0.0717457	0.706276		195	0.693987	0.892935	195	0.210735	0.96595		195	6.16458e-08	2.73981e-07	195	0.018002	0.797622		195	0.00343878	0.0407595	195	0.68072	0.968627
196	9.028e-12	3.25333e-11	196	0.421524	0.934438		196	0.467027	0.83556	196	0.632693	0.995426		196	1.54766e-05	5.03304e-05	196	0.845852	0.96882		196	0.206533	0.437108	196	0.116972	0.943354
197	3.17031e-18	1.60522e-17	197	0.88362	0.988803		197	0.637418	0.882373	197	0.814538	0.995426		197	1.43739e-15	1.98261e-14	197	0.768459	0.96882		197	0.26036	0.501245	197	0.702541	0.968627
198	1.31684e-09	4.05182e-09	198	0.775217	0.972087		198	0.741411	0.909707	198	0.297304	0.995426		198	7.29417e-08	3.17138e-07	198	0.773857	0.96882		198	0.022981	0.147624	198	0.321843	0.943354
199	9.43398e-06	1.89628e-05	199	0.710112	0.972087		199	0.129267	0.524093	199	0.523212	0.995426		199	0.145691	0.19688	199	0.811995	0.96882		199	0.15648	0.379345	199	0.580915	0.968627
200	0.00121302	0.00191027	200	0.179126	0.886392		200	0.512039	0.852114	200	0.748055	0.995426		200	0.0947029	0.136755	200	0.527111	0.947502		200	0.824155	0.922715	200	0.387667	0.943354
201	1.76713e-34	1.86014e-33	201	0.988873	0.996935		201	0.013447	0.184416	201	0.229413	0.96595		201	0.0241191	0.0395395	201	0.445079	0.947502		201	0.304754	0.550107	201	0.746719	0.968627
202	1.24385e-09	3.85689e-09	202	0.134751	0.817869		202	0.337229	0.744603	202	0.335759	0.995426		202	0.0365663	0.0575847	202	0.668712	0.958727		202	0.412959	0.642738	202	0.573672	0.968627
203	2.50786e-58	5.57303e-57	203	0.260147	0.934438		203	0.000164252	0.00821261	203	0.0441983	0.902362		203	0.00079497	0.0019272	203	0.111501	0.826515		203	0.0129271	0.105528	203	0.346999	0.943354
204	9.37398e-27	6.35524e-26	204	0.849633	0.980373		204	0.103918	0.472354	204	0.723192	0.995426		204	5.95953e-08	2.67844e-07	204	0.395953	0.947502		204	0.0965746	0.329941	204	0.288047	0.943354
205	6.02618e-32	5.60575e-31	205	0.634018	0.955837		205	0.251867	0.680721	205	0.613859	0.995426		205	1.05482e-07	4.34976e-07	205	0.879879	0.96882		205	0.0747519	0.285051	205	0.349415	0.943354
206	1.48809e-92	5.95237e-91	206	0.5659	0.941516		206	0.126313	0.524093	206	0.0980974	0.928723		206	3.62737e-12	3.0228e-11	206	0.567757	0.947502		206	0.0626618	0.253179	206	0.740932	0.968627
207	3.91355e-100	2.60903e-98	207	0.0292375	0.558419		207	0.0600605	0.381337	207	0.697381	0.995426		207	7.08371e-05	0.000205325	207	0.417529	0.947502		207	0.150384	0.373486	207	0.89751	0.982219
208	6.89058e-16	3.02883e-15	208	0.729249	0.972087		208	0.599278	0.882373	208	0.112895	0.928723		208	5.65961e-05	0.000170214	208	0.564294	0.947502		208	0.0442804	0.213399	208	0.00156191	0.124953
209	4.68767e-14	1.8383e-13	209	0.190286	0.886392		209	0.224139	0.647965	209	0.0366999	0.902362		209	3.66123e-06	1.26249e-05	209	0.412594	0.947502		209	0.044027	0.213399	209	0.207507	0.943354
210	5.99661e-95	2.99831e-93	210	0.304902	0.934438		210	0.129713	0.524093	210	0.163738	0.96595		210	2.00722e-05	6.42311e-05	210	0.215823	0.89263		210	0.320495	0.559817	210	0.756029	0.968627
211	3.25387e-09	9.36367e-09	211	0.790129	0.978489		211	0.7533	0.914014	211	0.295348	0.995426		211	0.00685258	0.0134364	211	0.0574818	0.826515		211	0.70296	0.829451	211	0.825688	0.969673
212	1.18164e-121	1.57552e-119	212	0.297507	0.934438		212	0.291856	0.70203	212	0.34068	0.995426		212	9.12942e-10	5.37025e-09	212	0.220296	0.89263		212	0.525084	0.71965	212	0.31715	0.943354
213	1.93709e-45	2.98014e-44	213	0.635631	0.955837		213	0.0115699	0.171406	213	0.120348	0.928723		213	0.570196	0.635316	213	0.867149	0.96882		213	0.00115644	0.021113	213	0.102091	0.943354
214	0.288734	0.317291	214	0.219949	0.926102		214	0.74585	0.912355	214	0.987554	0.995426		214	0.447317	0.518629	214	0.835185	0.96882		214	0.288819	0.534857	214	0.468955	0.952192
215	8.07945e-26	5.21255e-25	215	0.796949	0.979557		215	0.769159	0.921148	215	0.21135	0.96595		215	0.792886	0.828079	215	0.873539	0.96882		215	0.311041	0.555431	215	0.277	0.943354
216	2.61942e-12	9.61253e-12	216	0.136993	0.817869		216	0.694257	0.892935	216	0.333073	0.995426		216	0.382315	0.455136	216	0.986731	0.986731		216	0.250602	0.496241	216	0.866059	0.977489
217	0.00944484	0.0133272	217	0.0577874	0.679852		217	0.162009	0.589123	217	0.856992	0.995426		217	0.016863	0.029495	217	0.0308819	0.823519		217	0.0270395	0.16143	217	0.0897048	0.943354
218	1.26313e-28	9.53308e-28	218	0.920117	0.988803		218	0.0719327	0.413875	218	0.00792945	0.902362		218	0.184967	0.241787	218	0.635169	0.947502		218	0.0378011	0.198953	218	0.313803	0.943354
219	5.19449e-13	1.96019e-12	219	0.774448	0.972087		219	0.0225096	0.230868	219	0.721971	0.995426		219	1.74175e-08	8.39398e-08	219	0.0981159	0.826515		219	0.00562667	0.0562667	219	0.642646	0.968627
220	1.01118e-27	7.49025e-27	220	0.260598	0.934438		220	0.000155538	0.00821261	220	0.651326	0.995426		220	6.72023e-11	4.61347e-10	220	0.764016	0.96882		220	0.00166348	0.0255919	220	0.0479216	0.943354
221	1.5872e-53	2.88583e-52	221	0.605331	0.952445		221	0.0034996	0.0897381	221	0.216614	0.96595		221	0.00242266	0.00529543	221	0.157474	0.826515		221	0.109086	0.3371	221	0.509115	0.957416
222	9.64248e-31	8.38476e-30	222	0.387857	0.934438		222	0.212322	0.647965	222	0.0755672	0.928723		222	0.0301113	0.0479862	222	0.481666	0.947502		222	0.77304	0.886006	222	0.973274	0.997156
223	3.56747e-37	4.45934e-36	223	0.496152	0.940295		223	0.623584	0.882373	223	0.65997	0.995426		223	0.0280356	0.0454017	223	0.817588	0.96882		223	0.968896	0.988896	223	0.985206	0.997156
224	0.000139153	0.000249602	224	0.806807	0.979557		224	0.298674	0.70203	224	0.0793309	0.928723		224	0.842294	0.861682	224	0.40875	0.947502		224	0.124265	0.352526	224	0.717448	0.968627
225	0.0737563	0.0902217	225	0.774234	0.972087		225	0.0961422	0.459446	225	0.117703	0.928723		225	0.766875	0.805118	225	0.857337	0.96882		225	0.00344821	0.0407595	225	0.846709	0.971359
226	0.129812	0.15272	226	0.502114	0.940295		226	0.102348	0.470565	226	0.682735	0.995426		226	0.324154	0.394108	226	0.944237	0.972905		226	0.0241253	0.150783	226	0.337232	0.943354
227	1.44172e-10	4.88717e-10	227	0.0119975	0.558419		227	0.626794	0.882373	227	0.739595	0.995426		227	0.67053	0.722943	227	0.470064	0.947502		227	0.55524	0.742796	227	0.605159	0.968627
228	0.0974591	0.116384	228	0.524509	0.940295		228	0.415524	0.79909	228	0.89357	0.995426		228	0.0168859	0.029495	228	0.9668	0.983673		228	0.242189	0.488852	228	0.215247	0.943354
229	0.798557	0.814854	229	0.0882845	0.706276		229	0.656814	0.882373	229	0.408016	0.995426		229	0.828781	0.852217	229	0.519576	0.947502		229	0.474516	0.695261	229	0.989677	0.997156
230	0.0579885	0.0724857	230	0.777534	0.972087		230	0.276411	0.70203	230	0.544721	0.995426		230	0.832482	0.853828	230	0.756813	0.96882		230	0.349456	0.572695	230	0.900694	0.982219
231	0.00110914	0.00175359	231	0.767115	0.972087		231	0.559895	0.879498	231	0.958396	0.995426		231	0.23114	0.291669	231	0.839183	0.96882		231	0.560142	0.745189	231	0.792608	0.968627
232	1.10833e-08	2.97539e-08	232	0.529014	0.940295		232	0.431382	0.817786	232	0.369356	0.995426		232	0.56378	0.629922	232	0.340909	0.947502		232	0.395535	0.627833	232	0.0806557	0.943354
233	0.243735	0.270817	233	0.626697	0.955837		233	0.363417	0.765088	233	0.861307	0.995426		233	0.681457	0.730785	233	0.339656	0.947502		233	0.174435	0.395224	233	0.960551	0.993963
234	0.0736787	0.0902217	234	0.602185	0.952445		234	0.120767	0.508492	234	0.957232	0.995426		234	0.700266	0.746951	234	0.489888	0.947502		234	0.0779089	0.288966	234	0.920184	0.986792
235	0.0639511	0.0791964	235	0.164045	0.863394		235	0.273806	0.70203	235	0.186895	0.96595		235	0.821927	0.849405	235	0.111852	0.826515		235	0.0622931	0.253179	235	0.155431	0.943354
236	0.606159	0.634721	236	0.0696947	0.706276		236	0.0191695	0.212994	236	0.0094558	0.902362		236	0.067142	0.100212	236	0.479677	0.947502		236	0.0998635	0.331212	236	0.633517	0.968627
237	0.0117063	0.0163725	237	0.0395462	0.564946		237	0.666757	0.882373	237	0.199431	0.96595		237	0.080829	0.118866	237	0.441889	0.947502		237	0.144436	0.364314	237	0.95262	0.993963
238	0.397096	0.426985	238	0.819488	0.979557		238	0.226437	0.647965	238	0.0541417	0.902362		238	0.651108	0.706549	238	0.118477	0.826515		238	0.245042	0.488852	238	0.625216	0.968627
239	0.798037	0.814854	239	0.0931739	0.724513		239	0.0845018	0.447648	239	0.981651	0.995426		239	0.527547	0.594859	239	0.292967	0.947502		239	0.104406	0.335938	239	0.562634	0.968627
240	0.313315	0.341488	240	0.837011	0.979557		240	0.145592	0.558846	240	0.666174	0.995426		240	0.638104	0.699292	240	0.474377	0.947502		240	0.0563877	0.245164	240	0.2198	0.943354
241	0.493531	0.523641	241	0.434431	0.934438		241	0.641751	0.882373	241	0.351294	0.995426		241	0.788494	0.825648	241	0.571465	0.947502		241	0.07295	0.285051	241	0.183811	0.943354
242	0.145956	0.170709	242	0.476655	0.940295		242	0.99781	0.998691	242	0.510258	0.995426		242	0.374182	0.446785	242	0.767861	0.96882		242	0.302255	0.550107	242	0.315355	0.943354
243	0.991374	0.991374	243	0.752057	0.972087		243	0.762672	0.916123	243	0.227881	0.96595		243	0.160934	0.213158	243	0.502108	0.947502		243	0.749567	0.866551	243	0.218332	0.943354
244	0.000173682	0.000306047	244	0.364709	0.934438		244	0.00570097	0.114019	244	0.375882	0.995426		244	0.00420387	0.00871269	244	0.666433	0.958727		244	5.22976e-05	0.00298844	244	0.376018	0.943354
245	0.261978	0.29028	245	0.664468	0.962697		245	0.0996351	0.468271	245	0.981767	0.995426		245	0.021182	0.0355999	245	0.774616	0.96882		245	0.00149737	0.023958	245	0.0340371	0.850928
246	0.226272	0.254239	246	0.0862988	0.706276		246	0.439201	0.828494	246	0.137777	0.950187		246	0.74827	0.789731	246	0.525933	0.947502		246	0.916361	0.96099	246	0.860167	0.977463
247	7.93086e-05	0.000148936	247	0.0140124	0.558419		247	0.634711	0.882373	247	0.420244	0.995426		247	0.711846	0.757283	247	0.654581	0.947502		247	0.619325	0.788376	247	0.177258	0.943354
248	0.233978	0.26216	248	0.785387	0.975636		248	0.165938	0.592636	248	0.326828	0.995426		248	0.939513	0.951406	248	0.704639	0.96882		248	0.0397728	0.200503	248	0.0211879	0.70496
249	0.0377003	0.0486455	249	0.734141	0.972087		249	0.643412	0.882373	249	0.0865033	0.928723		249	0.0295372	0.0474356	249	0.357353	0.947502		249	0.978401	0.988896	249	0.535558	0.967498
250	0.968466	0.970894	250	0.385018	0.934438		250	0.210038	0.647965	250	0.518146	0.995426		250	0.0942032	0.136526	250	0.46759	0.947502		250	0.426736	0.654001	250	0.847511	0.971359
251	0.0171705	0.023441	251	0.558403	0.941516		251	0.269951	0.701172	251	0.995244	0.995426		251	0.59901	0.663723	251	0.801334	0.96882		251	0.687284	0.820638	251	0.903527	0.982219
252	0.945665	0.950417	252	0.647709	0.962697		252	0.860762	0.953139	252	0.0485669	0.902362		252	0.0646233	0.0971779	252	0.196332	0.89263		252	0.778045	0.886661	252	0.519398	0.957416
253	0.181808	0.209542	253	0.928842	0.988803		253	0.721628	0.899225	253	0.885817	0.995426		253	0.0565648	0.0860301	253	0.858493	0.96882		253	0.288823	0.534857	253	0.420304	0.943354
254	0.449732	0.482287	254	0.428923	0.934438		254	0.936514	0.979172	254	0.244847	0.980626		254	0.694374	0.742646	254	0.0746203	0.826515		254	0.975382	0.988896	254	0.947631	0.993963
255	0.0121676	0.0169584	255	0.916663	0.988803		255	0.803836	0.932303	255	0.616264	0.995426		255	0.124116	0.17543	255	0.581313	0.947502		255	0.710824	0.836264	255	0.516937	0.957416
256	0.00151999	0.00234747	256	0.436344	0.934438		256	0.0299261	0.278382	256	0.72007	0.995426		256	0.742956	0.786197	256	0.185744	0.87409		256	0.585641	0.770459	256	0.0436801	0.943354
257	0.169182	0.196153	257	0.527559	0.940295		257	0.0265066	0.258601	257	0.00616437	0.902362		257	0.438121	0.509443	257	0.789339	0.96882		257	0.000627564	0.0132677	257	0.596456	0.968627
258	0.105558	0.125292	258	0.344542	0.934438		258	0.0200213	0.216447	258	0.456265	0.995426		258	0.963019	0.970296	258	0.314715	0.947502		258	1.57671e-05	0.00210228	258	0.734511	0.968627
259	4.64082e-37	5.62524e-36	259	0.398767	0.934438		259	0.210729	0.647965	259	0.162847	0.96595		259	0.197343	0.25629	259	0.604486	0.947502		259	0.0339031	0.185771	259	0.0959533	0.943354
260	5.68568e-59	1.33781e-57	260	0.162409	0.863394		260	0.0598741	0.381337	260	0.0418227	0.902362		260	1.33398e-08	6.58756e-08	260	0.853744	0.96882		260	0.0345925	0.186987	260	0.395039	0.943354
261	6.23562e-32	5.66875e-31	261	0.0786182	0.706276		261	0.183893	0.619296	261	0.963556	0.995426		261	3.36595e-10	2.20718e-09	261	0.432201	0.947502		261	0.00967879	0.0823726	261	0.709438	0.968627
262	4.50868e-21	2.50482e-20	262	0.8083	0.979557		262	0.0585928	0.381337	262	0.135268	0.949251		262	5.32418e-14	5.6044e-13	262	0.143705	0.826515		262	0.356953	0.578061	262	0.527167	0.965776
263	6.10242e-05	0.000116237	263	0.0291793	0.558419		263	0.0658796	0.393311	263	0.485453	0.995426		263	0.0133805	0.0243282	263	0.324522	0.947502		263	0.1085	0.3371	263	0.716941	0.968627
264	8.93349e-95	3.97044e-93	264	0.0834967	0.706276		264	0.0351414	0.292625	264	0.292688	0.995426		264	1.68025e-17	2.92217e-16	264	0.446557	0.947502		264	0.0538603	0.236749	264	0.557425	0.968627
265	2.7811e-62	6.95276e-61	265	0.873405	0.988803		265	0.00381387	0.0897381	265	0.116671	0.928723		265	9.17656e-08	3.82357e-07	265	0.651879	0.947502		265	0.0742891	0.285051	265	0.653593	0.968627
266	5.64272e-65	1.88091e-63	266	0.541688	0.940295		266	0.0719183	0.413875	266	0.519192	0.995426		266	1.50506e-09	8.47919e-09	266	0.518668	0.947502		266	0.348775	0.572695	266	0.648286	0.968627
267	8.67327e-22	5.02798e-21	267	0.433517	0.934438		267	0.780368	0.926253	267	0.0366095	0.902362		267	0.00368092	0.00783173	267	0.783336	0.96882		267	0.658949	0.806341	267	0.162998	0.943354
268	2.14134e-08	5.56191e-08	268	0.499919	0.940295		268	0.622099	0.882373	268	0.940753	0.995426		268	0.000422833	0.00106373	268	0.482845	0.947502		268	0.988859	0.988896	268	0.414216	0.943354
269	1.86191e-23	1.16369e-22	269	0.00440914	0.352731		269	0.12763	0.524093	269	0.529181	0.995426		269	0.00407012	0.00847941	269	0.919021	0.972905		269	0.666322	0.806341	269	0.689795	0.968627
270	1.46669e-46	2.3467e-45	270	0.990435	0.996935		270	0.00290771	0.0830775	270	0.236057	0.980626		270	1.56682e-20	4.47662e-19	270	0.965836	0.983673		270	0.0853615	0.302165	270	0.299796	0.943354
271	4.71372e-50	8.19777e-49	271	0.767163	0.972087		271	0.195388	0.619296	271	0.477594	0.995426		271	6.3867e-07	2.36544e-06	271	0.159924	0.826515		271	0.926651	0.962754	271	0.411801	0.943354
272	3.32474e-20	1.77319e-19	272	0.996745	0.996935		272	0.0911374	0.450663	272	0.190345	0.96595		272	1.24505e-07	5.03052e-07	272	0.0301257	0.823519		272	0.0727802	0.285051	272	0.813674	0.968627
273	5.86905e-15	2.52432e-14	273	0.135629	0.817869		273	0.507026	0.852114	273	0.117527	0.928723		273	4.6965e-26	3.77566e-24	273	0.789102	0.96882		273	0.176863	0.395224	273	0.623639	0.968627
274	0.0789497	0.0962802	274	0.357431	0.934438		274	0.452189	0.828494	274	0.0020336	0.813442		274	0.0154355	0.0272441	274	0.208338	0.89263		274	0.128669	0.354949	274	0.165593	0.943354
275	0.000294696	0.000508096	275	0.418428	0.934438		275	0.453601	0.828494	275	0.737553	0.995426		275	0.062612	0.0945087	275	0.828841	0.96882		275	0.519207	0.71965	275	0.753281	0.968627
276	3.28511e-09	9.38603e-09	276	0.521863	0.940295		276	0.626361	0.882373	276	0.725179	0.995426		276	4.13427e-05	0.000125281	276	0.686289	0.96882		276	0.498577	0.707202	276	0.433149	0.943354
277	9.39722e-10	2.98324e-09	277	0.526401	0.940295		277	0.985029	0.998691	277	0.958231	0.995426		277	0.014642	0.0262636	277	0.985401	0.986731		277	0.31735	0.557599	277	0.81099	0.968627
278	4.27593e-08	1.08941e-07	278	0.36572	0.934438		278	0.281803	0.70203	278	0.623292	0.995426		278	0.645483	0.703523	278	0.572148	0.947502		278	0.17415	0.395224	278	0.543848	0.968627
279	1.34379e-07	3.1995e-07	279	0.433908	0.934438		279	0.00142244	0.0474147	279	0.0734725	0.928723		279	6.88906e-05	0.000202619	279	0.57779	0.947502		279	0.0223453	0.147624	279	0.281168	0.943354
280	2.63889e-17	1.27175e-16	280	0.529141	0.940295		280	0.636635	0.882373	280	0.782014	0.995426		280	0.0595941	0.0902941	280	0.730398	0.96882		280	0.181152	0.398135	280	0.345665	0.943354
281	0.225337	0.2539	281	0.624564	0.955837		281	0.894858	0.964807	281	0.374252	0.995426		281	0.211696	0.272278	281	0.930947	0.972905		281	0.684712	0.820638	281	0.919452	0.986792
282	4.39013e-06	9.19398e-06	282	0.945021	0.989268		282	0.267254	0.701172	282	0.537244	0.995426		282	0.733484	0.778232	282	0.815678	0.96882		282	0.135881	0.364314	282	0.875897	0.977489
283	3.23147e-13	1.24287e-12	283	0.704036	0.972087		283	0.0555443	0.381337	283	0.261204	0.994759		283	0.00782518	0.0149353	283	0.61778	0.947502		283	0.0203307	0.140211	283	0.5992	0.968627
284	0.0212977	0.028492	284	0.0229149	0.558419		284	0.342426	0.744603	284	0.923175	0.995426		284	0.0544672	0.083156	284	0.0253013	0.823519		284	0.87221	0.936543	284	0.0822498	0.943354
285	0.0110525	0.0155123	285	0.934349	0.988803		285	0.566156	0.879498	285	0.960951	0.995426		285	2.71652e-06	9.53164e-06	285	0.919473	0.972905		285	0.14155	0.364314	285	0.000973565	0.124953
286	0.000553986	0.000908764	286	0.947224	0.989268		286	0.383425	0.790567	286	0.947524	0.995426		286	0.979689	0.984612	286	0.059383	0.826515		286	0.441207	0.668495	286	0.462929	0.948153
287	1.73796e-14	7.16686e-14	287	0.91221	0.988803		287	0.838184	0.936518	287	0.082922	0.928723		287	3.63452e-17	5.59158e-16	287	0.65034	0.947502		287	0.115653	0.343863	287	0.580487	0.968627
288	7.19213e-07	1.65336e-06	288	0.45052	0.934438		288	0.000159688	0.00821261	288	0.912963	0.995426		288	2.86553e-06	9.96706e-06	288	0.510347	0.947502		288	0.00356645	0.0407595	288	0.111922	0.943354
289	0.03936	0.0503004	289	0.545098	0.940295		289	0.828658	0.93625	289	0.958282	0.995426		289	0.000843648	0.00203289	289	0.0947691	0.826515		289	0.89473	0.946804	289	0.616658	0.968627
290	0.189128	0.216766	290	0.581725	0.951381		290	0.456253	0.829552	290	0.51292	0.995426		290	2.999e-11	2.26339e-10	290	0.739699	0.96882		290	0.124095	0.352526	290	0.314407	0.943354
291	0.133844	0.157002	291	0.629033	0.955837		291	0.602173	0.882373	291	0.408033	0.995426		291	0.234016	0.294359	291	0.969154	0.983673		291	0.7834	0.890228	291	0.212625	0.943354
292	0.0245274	0.0325946	292	0.939769	0.988803		292	0.422849	0.80928	292	0.82697	0.995426		292	1.68374e-05	5.4314e-05	292	0.635079	0.947502		292	0.775309	0.886068	292	0.603134	0.968627
293	0.0681709	0.0841616	293	0.762598	0.972087		293	0.316533	0.723186	293	0.185358	0.96595		293	0.129911	0.181694	293	0.155208	0.826515		293	0.585177	0.770459	293	0.579737	0.968627
294	0.526767	0.555955	294	0.900128	0.988803		294	0.442212	0.828494	294	0.422262	0.995426		294	0.000198889	0.000526858	294	0.613667	0.947502		294	0.511976	0.71605	294	0.587015	0.968627
295	3.63782e-09	1.01757e-08	295	0.552203	0.940295		295	0.818493	0.935957	295	0.79816	0.995426		295	1.7597e-17	2.93284e-16	295	0.602206	0.947502		295	0.300467	0.550107	295	0.844775	0.971359
296	0.0254177	0.0336658	296	0.564714	0.941516		296	0.299625	0.70203	296	0.752755	0.995426		296	0.000172704	0.000466768	296	0.525817	0.947502		296	0.438093	0.666301	296	0.390979	0.943354
297	0.00347349	0.00516504	297	0.191481	0.886392		297	0.774394	0.924649	297	0.787594	0.995426		297	0.348139	0.419445	297	0.653307	0.947502		297	0.334476	0.569184	297	0.33321	0.943354
298	1.33779e-05	2.66227e-05	298	0.0333539	0.562073		298	0.0653799	0.393311	298	0.288889	0.995426		298	0.00137427	0.00312334	298	0.940498	0.972905		298	0.00340045	0.0407595	298	0.985264	0.997156
299	0.162255	0.188669	299	0.665296	0.962697		299	0.920525	0.978181	299	0.434389	0.995426		299	1.00089e-14	1.21321e-13	299	0.759545	0.96882		299	0.636574	0.798224	299	0.436741	0.943354
300	1.44871e-05	2.85461e-05	300	0.192146	0.886392		300	0.231648	0.647965	300	0.356598	0.995426		300	0.0758352	0.111934	300	0.178788	0.861629		300	9.57772e-05	0.00308027	300	0.841769	0.971359
301	1.41958e-06	3.13719e-06	301	0.150295	0.83497		301	0.0870645	0.447648	301	0.239814	0.980626		301	0.00480331	0.00980268	301	0.265842	0.947502		301	0.118633	0.343863	301	0.0938689	0.943354
302	0.178925	0.206849	302	0.258903	0.934438		302	0.279836	0.70203	302	0.0382138	0.902362		302	0.140322	0.192221	302	0.810691	0.96882		302	0.033832	0.185771	302	0.710558	0.968627
303	0.486333	0.517375	303	0.0564718	0.679852		303	0.656365	0.882373	303	0.209804	0.96595		303	0.0199952	0.0341798	303	0.560717	0.947502		303	0.689751	0.821132	303	0.782213	0.968627
304	0.000218695	0.000380339	304	0.763269	0.972087		304	0.804111	0.932303	304	0.80754	0.995426		304	3.00014e-08	1.39541e-07	304	0.00284745	0.379659		304	0.842476	0.92973	304	0.0210507	0.70496
305	0.000131204	0.000238553	305	0.200921	0.907102		305	0.223768	0.647965	305	0.0998484	0.928723		305	3.37161e-07	1.29677e-06	305	0.0151241	0.756204		305	0.100192	0.331212	305	0.0280346	0.74759
306	5.96799e-16	2.68224e-15	306	0.44823	0.934438		306	0.798601	0.932303	306	0.0669414	0.928723		306	0.0100538	0.0188803	306	0.349303	0.947502		306	0.480916	0.699515	306	0.648745	0.968627
307	0.000385834	0.000651197	307	0.712163	0.972087		307	0.109287	0.483998	307	0.965819	0.995426		307	0.799853	0.831016	307	0.258324	0.947502		307	0.376452	0.604742	307	0.254241	0.943354
308	3.14546e-09	9.11727e-09	308	0.986534	0.996935		308	0.574986	0.882373	308	0.863946	0.995426		308	0.0386051	0.0600857	308	0.212767	0.89263		308	0.238834	0.486149	308	0.374758	0.943354
309	0.0461545	0.0586089	309	0.41264	0.934438		309	0.161983	0.589123	309	0.0412049	0.902362		309	1.87202e-22	7.48807e-21	309	0.748481	0.96882		309	0.877968	0.936543	309	0.595123	0.968627
310	0.00103044	0.00164213	310	0.756025	0.972087		310	0.786233	0.928229	310	0.104436	0.928723		310	2.70122e-29	3.60162e-27	310	0.978755	0.983673		310	0.666458	0.806341	310	0.492273	0.957416
311	0.000948558	0.00152379	311	0.65734	0.962697		311	0.263342	0.697594	311	0.909233	0.995426		311	6.05691e-15	7.57114e-14	311	0.16159	0.826515		311	0.940747	0.972349	311	0.95971	0.993963
312	4.05626e-07	9.43316e-07	312	0.900209	0.988803		312	0.626712	0.882373	312	0.463167	0.995426		312	5.03204e-18	1.00641e-16	312	0.324122	0.947502		312	0.85762	0.932196	312	0.749555	0.968627
313	0.657575	0.681424	313	0.353234	0.934438		313	0.504761	0.852114	313	0.573072	0.995426		313	0.465217	0.537793	313	0.890586	0.970826		313	0.485399	0.700938	313	0.85505	0.9772
314	0.788088	0.808295	314	0.565832	0.941516		314	0.219564	0.647965	314	0.0498766	0.902362		314	0.0102918	0.0192369	314	0.929263	0.972905		314	0.88035	0.936543	314	0.39716	0.943354
315	0.00625574	0.00903356	315	0.591852	0.952445		315	0.661636	0.882373	315	0.734823	0.995426		315	0.0214974	0.0359789	315	0.0996189	0.826515		315	0.646584	0.798224	315	0.479943	0.957416
316	0.00922919	0.0131376	316	0.656808	0.962697		316	0.929272	0.978181	316	0.0986584	0.928723		316	0.0240779	0.0395395	316	0.92025	0.972905		316	0.41884	0.64437	316	0.770553	0.968627
317	0.706663	0.728519	317	0.19244	0.886392		317	0.225684	0.647965	317	0.582531	0.995426		317	0.0202633	0.0344907	317	0.700757	0.96882		317	0.828136	0.922715	317	0.937381	0.991938
318	0.081716	0.0993508	318	0.850474	0.980373		318	0.623604	0.882373	318	0.605868	0.995426		318	0.00401875	0.00841624	318	0.54489	0.947502		318	0.287617	0.534857	318	0.050541	0.943354
319	0.155955	0.181872	319	0.423159	0.934438		319	0.99746	0.998691	319	0.440311	0.995426		319	0.346444	0.418664	319	0.366675	0.947502		319	0.823647	0.922715	319	0.348888	0.943354
320	0.000262605	0.000454727	320	0.770801	0.972087		320	0.0948216	0.459446	320	0.886142	0.995426		320	0.0433495	0.0669491	320	0.920603	0.972905		320	0.138007	0.364314	320	0.535855	0.967498
321	0.017395	0.0236667	321	0.985178	0.996935		321	0.41243	0.79909	321	0.929281	0.995426		321	0.401864	0.47699	321	0.542885	0.947502		321	0.126486	0.354903	321	0.0943611	0.943354
322	1.44258e-06	3.17051e-06	322	0.207419	0.908412		322	0.492053	0.85204	322	0.396287	0.995426		322	0.163887	0.21564	322	0.324142	0.947502		322	0.344953	0.572536	322	0.816069	0.968627
323	0.0919749	0.111148	323	0.673888	0.962697		323	0.822591	0.935957	323	0.280655	0.995426		323	0.795111	0.828241	323	0.505714	0.947502		323	0.153247	0.373774	323	0.0470932	0.943354
324	2.8736e-05	5.60702e-05	324	0.806105	0.979557		324	0.671139	0.882373	324	0.59208	0.995426		324	0.0956098	0.137568	324	0.890708	0.970826		324	0.225477	0.465619	324	0.928387	0.99028
325	1.01626e-32	9.67865e-32	325	0.727579	0.972087		325	0.411281	0.79909	325	0.621712	0.995426		325	4.61577e-12	3.76798e-11	325	0.777501	0.96882		325	0.521134	0.71965	325	0.283579	0.943354
326	0.00104524	0.00165912	326	0.31576	0.934438		326	0.72951	0.90063	326	0.257725	0.994759		326	0.0096544	0.0183022	326	0.574237	0.947502		326	0.540305	0.730142	326	0.804496	0.968627
327	2.03339e-08	5.31605e-08	327	0.974476	0.996935		327	0.462327	0.83556	327	0.488214	0.995426		327	0.218606	0.279369	327	0.170652	0.832447		327	0.693741	0.822606	327	0.912209	0.98572
328	1.32573e-14	5.58201e-14	328	0.0759002	0.706276		328	0.614144	0.882373	328	0.789785	0.995426		328	5.55098e-10	3.46936e-09	328	0.249606	0.947502		328	0.131879	0.361311	328	0.0203931	0.70496
329	0.00218659	0.00330051	329	0.878587	0.988803		329	0.033354	0.290035	329	0.329252	0.995426		329	0.00270043	0.00587049	329	0.282926	0.947502		329	3.22156e-05	0.00252684	329	0.443886	0.943354
330	0.000313775	0.000535767	330	0.416515	0.934438		330	0.680042	0.883172	330	0.86818	0.995426		330	0.0385191	0.0600857	330	0.122222	0.826515		330	0.30939	0.55496	330	0.424142	0.943354
331	1.23938e-08	3.28314e-08	331	0.354007	0.934438		331	0.497229	0.852114	331	0.820493	0.995426		331	1.68325e-15	2.24433e-14	331	0.00122526	0.245052		331	0.648373	0.798224	331	0.0880056	0.943354
332	3.97024e-16	1.80465e-15	332	0.430495	0.934438		332	0.344379	0.744603	332	0.418492	0.995426		332	4.97728e-06	1.68721e-05	332	0.335721	0.947502		332	0.988896	0.988896	332	0.497537	0.957416
333	3.74802e-26	2.45772e-25	333	0.552423	0.940295		333	0.216118	0.647965	333	0.835741	0.995426		333	2.72454e-16	4.03636e-15	333	0.651605	0.947502		333	0.846055	0.92973	333	0.0265448	0.74759
334	3.10226e-16	1.42633e-15	334	0.251511	0.934438		334	0.962456	0.989672	334	0.41101	0.995426		334	3.77154e-05	0.000116048	334	0.461269	0.947502		334	0.327008	0.565143	334	0.173746	0.943354
335	0.0158036	0.0216488	335	0.229415	0.926928		335	0.621036	0.882373	335	0.702055	0.995426		335	0.0105147	0.0195622	335	0.939557	0.972905		335	0.839757	0.92973	335	0.496605	0.957416
336	0.000554346	0.000908764	336	0.732377	0.972087		336	0.718121	0.899225	336	0.737266	0.995426		336	5.25654e-09	2.73067e-08	336	0.576645	0.947502		336	0.119497	0.343877	336	0.703844	0.968627
337	6.7495e-33	6.58488e-32	337	0.84305	0.980291		337	0.525299	0.85366	337	0.494672	0.995426		337	1.06301e-23	6.07434e-22	337	0.413491	0.947502		337	0.97974	0.988896	337	0.989668	0.997156
338	6.43506e-08	1.60701e-07	338	0.808995	0.979557		338	0.829984	0.93625	338	0.773575	0.995426		338	4.01236e-05	0.000122515	338	0.952213	0.976629		338	0.466556	0.686112	338	0.776786	0.968627
339	5.58463e-13	2.08771e-12	339	1.96736e-05	0.00786945		339	0.343038	0.744603	339	0.0173948	0.902362		339	0.0321783	0.0510767	339	0.774419	0.96882		339	0.874341	0.936543	339	0.670672	0.968627
340	3.15218e-06	6.70676e-06	340	0.657543	0.962697		340	0.488559	0.85204	340	0.874045	0.995426		340	2.8177e-09	1.56539e-08	340	0.289082	0.947502		340	0.770792	0.885968	340	0.388984	0.943354
341	3.31381e-09	9.40087e-09	341	0.254048	0.934438		341	0.6461	0.882373	341	0.0797967	0.928723		341	0.000397302	0.00101872	341	0.934711	0.972905		341	0.622817	0.788376	341	0.0905129	0.943354
342	0.00533485	0.00775979	342	0.550253	0.940295		342	0.714494	0.898735	342	0.350878	0.995426		342	5.33421e-23	2.37076e-21	342	0.326276	0.947502		342	0.0462777	0.217778	342	0.847085	0.971359
343	1.46056e-20	7.89493e-20	343	0.20183	0.907102		343	0.569475	0.879498	343	0.993248	0.995426		343	0.231147	0.291669	343	0.682425	0.96882		343	0.144815	0.364314	343	0.136472	0.943354
344	0.0556958	0.069838	344	0.582721	0.951381		344	0.0160205	0.188476	344	0.646346	0.995426		344	0.00990261	0.0186842	344	0.141347	0.826515		344	0.0481458	0.22136	344	0.4512	0.943354
345	4.48363e-07	1.03668e-06	345	0.996935	0.996935		345	0.0150473	0.188092	345	0.987358	0.995426		345	1.72257e-14	1.96865e-13	345	0.0100738	0.671586		345	6.40753e-05	0.0030513	345	0.399579	0.943354
346	0.0133625	0.0184948	346	0.51038	0.940295		346	0.894594	0.964807	346	0.379882	0.995426		346	0.00669383	0.0132551	346	0.129022	0.826515		346	0.394762	0.627833	346	0.449778	0.943354
347	0.000184909	0.000324402	347	0.213477	0.908412		347	0.28716	0.70203	347	0.327804	0.995426		347	0.00134561	0.00307568	347	0.0211916	0.797622		347	0.667247	0.806341	347	0.453498	0.943354
348	1.39526e-06	3.10057e-06	348	0.0359175	0.562073		348	0.578162	0.882373	348	0.268585	0.994759		348	2.47012e-06	8.79928e-06	348	0.59979	0.947502		348	0.255416	0.501245	348	0.0999597	0.943354
349	2.45767e-06	5.25705e-06	349	0.49782	0.940295		349	0.143486	0.557226	349	0.106705	0.928723		349	6.13199e-05	0.000183045	349	0.164385	0.826515		349	0.117671	0.343863	349	0.657215	0.968627
350	9.42631e-08	2.28517e-07	350	0.460569	0.940205		350	0.0883167	0.447648	350	0.679288	0.995426		350	9.21957e-12	7.23103e-11	350	0.881626	0.96882		350	0.198494	0.42687	350	0.489296	0.957416
351	3.08907e-22	1.8171e-21	351	0.591773	0.952445		351	0.00941922	0.150708	351	0.455553	0.995426		351	7.03089e-05	0.000205281	351	0.0915965	0.826515		351	0.340662	0.570146	351	0.815751	0.968627
352	3.68991e-41	4.91988e-40	352	0.538042	0.940295		352	0.25443	0.683034	352	0.554688	0.995426		352	0.000381014	0.000983261	352	0.728424	0.96882		352	0.903777	0.953854	352	0.759128	0.968627
353	1.1799e-06	2.65146e-06	353	0.415775	0.934438		353	0.00773171	0.134465	353	0.049829	0.902362		353	6.83133e-09	3.50325e-08	353	0.489289	0.947502		353	0.305309	0.550107	353	0.820278	0.969543
354	0.00475852	0.00697219	354	0.254431	0.934438		354	0.00771275	0.134465	354	0.346499	0.995426		354	0.000983204	0.00231342	354	0.801312	0.96882		354	0.0193341	0.135678	354	0.841428	0.971359
355	3.15363e-11	1.11633e-10	355	0.721789	0.972087		355	0.0129388	0.184416	355	0.731035	0.995426		355	1.42397e-09	8.13697e-09	355	0.692647	0.96882		355	7.22318e-05	0.0030513	355	0.0120056	0.602861
356	1.08555e-08	2.93393e-08	356	0.918697	0.988803		356	0.0460505	0.328932	356	0.942304	0.995426		356	0.19409	0.252886	356	0.45056	0.947502		356	0.268557	0.511537	356	0.876163	0.977489
357	1.71392e-06	3.72592e-06	357	0.555405	0.941365		357	0.351377	0.75565	357	0.445456	0.995426		357	0.998781	0.998781	357	0.933155	0.972905		357	0.245648	0.488852	357	0.778627	0.968627
358	1.12187e-08	2.99165e-08	358	0.693874	0.972087		358	0.823642	0.935957	358	0.906625	0.995426		358	8.17711e-08	3.47962e-07	358	0.914356	0.972905		358	0.980657	0.988896	358	0.265683	0.943354
359	1.05175e-07	2.53433e-07	359	0.838049	0.979557		359	0.395736	0.79909	359	0.355002	0.995426		359	2.97019e-09	1.6275e-08	359	0.0955619	0.826515		359	0.185202	0.404813	359	0.464247	0.948153
360	8.92177e-07	2.01622e-06	360	0.746654	0.972087		360	0.699059	0.893482	360	0.15678	0.96595		360	2.33406e-13	2.26593e-12	360	0.0219346	0.797622		360	0.239428	0.486149	360	0.76014	0.968627
361	1.4095e-21	7.94085e-21	361	0.4607	0.940205		361	0.000149144	0.00821261	361	0.0665997	0.928723		361	6.97286e-08	3.065e-07	361	0.205695	0.89263		361	0.000135191	0.00360508	361	0.377569	0.943354
362	2.92972e-12	1.06535e-11	362	0.769549	0.972087		362	0.0011872	0.0431708	362	0.95453	0.995426		362	1.09532e-12	9.32187e-12	362	0.9031	0.972905		362	6.73909e-09	2.69564e-06	362	0.858682	0.977463
363	0.000131978	0.000238874	363	0.0224638	0.558419		363	0.0145988	0.188092	363	0.216172	0.96595		363	1.4784e-05	4.8472e-05	363	0.605893	0.947502		363	0.118315	0.343863	363	0.267077	0.943354
364	7.51588e-16	3.26778e-15	364	0.322535	0.934438		364	0.00887886	0.147981	364	0.667038	0.995426		364	0.000257176	0.000672357	364	0.611642	0.947502		364	0.314991	0.557599	364	0.117909	0.943354
365	1.87062e-06	4.04459e-06	365	0.551865	0.940295		365	0.231392	0.647965	365	0.628149	0.995426		365	2.6792e-05	8.37249e-05	365	0.541242	0.947502		365	0.82639	0.922715	365	0.170972	0.943354
366	6.36286e-09	1.75527e-08	366	0.0798383	0.706276		366	0.0882443	0.447648	366	0.57572	0.995426		366	1.98785e-07	7.87267e-07	366	0.425756	0.947502		366	0.622281	0.788376	366	0.446845	0.943354
367	0.000777826	0.00125964	367	0.888518	0.988803		367	0.00483693	0.10183	367	0.177632	0.96595		367	0.0650793	0.097497	367	0.494436	0.947502		367	0.0613915	0.253179	367	0.810371	0.968627
368	3.02585e-17	1.44088e-16	368	0.543949	0.940295		368	0.283181	0.70203	368	0.600473	0.995426		368	0.00323025	0.00694677	368	0.0487347	0.826515		368	0.0149294	0.117093	368	0.171102	0.943354
369	0.0855921	0.103748	369	0.367207	0.934438		369	0.672809	0.882373	369	0.475135	0.995426		369	0.40653	0.479632	369	0.162035	0.826515		369	0.173482	0.395224	369	0.345578	0.943354
370	1.58694e-05	3.11165e-05	370	0.814229	0.979557		370	0.96138	0.989672	370	0.253026	0.99226		370	9.74287e-07	3.57536e-06	370	0.418374	0.947502		370	0.260119	0.501245	370	0.770971	0.968627
371	1.34725e-08	3.54538e-08	371	0.281259	0.934438		371	0.0453412	0.328932	371	0.247737	0.981137		371	3.54159e-10	2.24863e-09	371	0.976781	0.983673		371	0.519223	0.71965	371	0.891781	0.982219
372	7.40537e-08	1.82849e-07	372	0.13053	0.817869		372	0.0261988	0.258601	372	0.394583	0.995426		372	0.126706	0.177833	372	0.78745	0.96882		372	0.0748259	0.285051	372	0.410225	0.943354
373	0.0367207	0.0476892	373	0.729423	0.972087		373	0.361052	0.76413	373	0.527152	0.995426		373	0.21791	0.279369	373	0.10764	0.826515		373	0.85432	0.932196	373	0.396377	0.943354
374	7.59943e-08	1.85859e-07	374	0.610959	0.952445		374	0.835006	0.93625	374	0.150925	0.96595		374	9.27987e-05	0.000265139	374	0.413421	0.947502		374	0.15201	0.373486	374	0.435909	0.943354
375	4.50736e-06	9.39034e-06	375	0.777435	0.972087		375	0.719415	0.899225	375	0.26707	0.994759		375	0.000106265	0.000299339	375	0.167369	0.826515		375	0.180898	0.398135	375	0.578669	0.968627
376	6.46822e-08	1.60701e-07	376	0.296945	0.934438		376	0.885037	0.961324	376	0.374035	0.995426		376	0.00604209	0.0120842	376	0.575222	0.947502		376	0.0867446	0.303438	376	0.714158	0.968627
377	0.0369342	0.0478113	377	0.0196144	0.558419		377	0.263063	0.697594	377	0.553938	0.995426		377	0.753443	0.793098	377	0.840019	0.96882		377	0.330609	0.565143	377	0.302793	0.943354
378	1.20538e-09	3.7668e-09	378	0.170176	0.884032		378	0.679708	0.883172	378	0.706832	0.995426		378	0.0208561	0.0353493	378	0.286818	0.947502		378	0.138647	0.364314	378	0.932669	0.991768
379	0.0298786	0.0391851	379	0.602538	0.952445		379	0.832928	0.93625	379	0.995426	0.995426		379	0.000610717	0.00151731	379	0.433191	0.947502		379	0.45116	0.673373	379	0.416645	0.943354
380	6.867e-06	1.40861e-05	380	0.631409	0.955837		380	0.0884104	0.447648	380	0.710643	0.995426		380	1.57084e-07	6.28335e-07	380	0.406319	0.947502		380	0.10666	0.335938	380	0.792012	0.968627
381	0.000158263	0.000282613	381	0.441095	0.934438		381	0.177005	0.610363	381	0.93712	0.995426		381	0.000897258	0.00213633	381	0.804234	0.96882		381	0.0609919	0.253179	381	0.420625	0.943354
382	0.0210531	0.0283543	382	0.289268	0.934438		382	0.0315897	0.280797	382	0.1306	0.945221		382	0.00016062	0.000440054	382	0.616286	0.947502		382	0.172527	0.395224	382	0.111353	0.943354
383	0.00179717	0.00274377	383	0.506667	0.940295		383	0.196627	0.619296	383	0.850787	0.995426		383	8.65674e-10	5.1682e-09	383	0.200466	0.89263		383	0.174733	0.395224	383	0.498931	0.957416
384	0.000170082	0.000301029	384	0.0577062	0.679852		384	0.668305	0.882373	384	0.954069	0.995426		384	8.62169e-08	3.63019e-07	384	0.784043	0.96882		384	0.267694	0.511537	384	0.536961	0.967498
385	3.27482e-13	1.24755e-12	385	0.280255	0.934438		385	0.220036	0.647965	385	0.173762	0.96595		385	0.000346184	0.000899178	385	0.777695	0.96882		385	0.0995138	0.331212	385	0.914256	0.98572
386	4.36342e-27	3.06205e-26	386	0.0787956	0.706276		386	0.157487	0.583287	386	0.819577	0.995426		386	2.32129e-14	2.57921e-13	386	0.596544	0.947502		386	0.00437168	0.0472614	386	0.164571	0.943354
387	0.00189823	0.00288703	387	0.122512	0.817869		387	0.131353	0.52541	387	0.851169	0.995426		387	0.0296472	0.0474356	387	0.620614	0.947502		387	0.00540388	0.0562667	387	0.307608	0.943354
388	1.55178e-36	1.82563e-35	388	0.336253	0.934438		388	0.000817458	0.0326983	388	0.524	0.995426		388	5.54865e-19	1.38716e-17	388	0.546368	0.947502		388	3.02088e-05	0.00252684	388	0.985032	0.997156
389	0.830803	0.843455	389	0.0480701	0.640934		389	0.43074	0.817786	389	0.664296	0.995426		389	7.92805e-05	0.000228145	389	0.00675939	0.671586		389	0.382471	0.611953	389	0.975083	0.997156
390	7.19246e-09	1.97054e-08	390	0.349001	0.934438		390	0.191216	0.619296	390	0.639067	0.995426		390	0.000180913	0.000485673	390	0.365283	0.947502		390	0.000836112	0.0167222	390	0.230816	0.943354
391	6.81895e-16	3.02883e-15	391	0.2233	0.926928		391	0.568646	0.879498	391	0.0793148	0.928723		391	0.000170896	0.000465023	391	0.204294	0.89263		391	0.225825	0.465619	391	0.360555	0.943354
392	1.31714e-16	6.19829e-16	392	0.365714	0.934438		392	5.5062e-06	0.00220248	392	0.395251	0.995426		392	6.9202e-11	4.61347e-10	392	0.297448	0.947502		392	3.79026e-05	0.00252684	392	0.711619	0.968627
393	7.95139e-20	4.18494e-19	393	0.487275	0.940295		393	0.293726	0.70203	393	0.659934	0.995426		393	0.000913084	0.00216115	393	0.808333	0.96882		393	0.0520733	0.233118	393	0.230078	0.943354
394	2.3495e-14	9.461e-14	394	0.00358049	0.352731		394	0.658281	0.882373	394	0.681395	0.995426		394	0.000114878	0.000321336	394	0.220661	0.89263		394	0.244685	0.488852	394	0.577734	0.968627
395	1.57779e-09	4.78118e-09	395	0.963614	0.995984		395	0.0724281	0.413875	395	0.223397	0.96595		395	1.49082e-08	7.27227e-08	395	0.868739	0.96882		395	0.295442	0.544594	395	0.999405	0.999405
396	2.14104e-06	4.6044e-06	396	0.925895	0.988803		396	0.290124	0.70203	396	0.308062	0.995426		396	0.0116553	0.0214845	396	0.83255	0.96882		396	0.0906691	0.312652	396	0.272193	0.943354
397	6.16031e-05	0.000116783	397	0.826624	0.979557		397	0.168539	0.596599	397	0.891729	0.995426		397	0.520948	0.590854	397	0.386565	0.947502		397	0.126878	0.354903	397	0.903642	0.982219
398	1.55754e-07	3.6648e-07	398	0.282416	0.934438		398	0.582248	0.882373	398	0.571275	0.995426		398	0.0147919	0.0264142	398	0.626589	0.947502		398	0.921699	0.96099	398	0.0546526	0.943354
399	0.070645	0.0869477	399	0.000490911	0.0981821		399	0.0772582	0.428065	399	0.988562	0.995426		399	0.11262	0.159745	399	0.77112	0.96882		399	0.0162218	0.124783	399	0.868638	0.977489
400	0.0930162	0.112068	400	0.450866	0.934438		400	0.228918	0.647965	400	0.122988	0.928723		400	0.238419	0.298958	400	0.501897	0.947502		400	0.616446	0.78779	400	0.130515	0.943354

## Sheet: Fig 5B
Shared False Memories
Original-event stage							Misinformation stage							Final free recall stage
Scene-specific representation			Detail-specific representation				Scene-specific representation			Detail-specific representation				Scene-specific representation			Detail-specific representation
ROI_index	P_value	FDR_corrected_p_value	ROI_index	P_value	FDR_corrected_p_value		ROI_index	P_value	FDR_corrected_p_value	ROI_index	P_value	FDR_corrected_p_value		ROI_index	P_value	FDR_corrected_p_value	ROI_index	P_value	FDR_corrected_p_value
1	0.0569905	0.205371	1	0.632516	0.933268		1	0.199299	0.449177	1	0.0504119	0.93579		1	0.321782	0.861529	1	0.832791	0.985446
2	1.15263e-10	1.15263e-08	2	0.202262	0.829744		2	0.19113	0.449177	2	0.84455	0.93579		2	0.508136	0.899356	2	0.512659	0.984645
3	0.0487104	0.190285	3	0.148931	0.829744		3	0.653586	0.815949	3	0.664613	0.93579		3	0.164884	0.687017	3	0.160293	0.980268
4	8.2028e-06	0.000156244	4	0.0138315	0.777131		4	0.260521	0.511516	4	0.804081	0.93579		4	0.315841	0.861529	4	0.948399	0.985446
5	0.0005471	0.00575895	5	0.825306	0.978349		5	0.0626816	0.250726	5	0.565596	0.93579		5	0.0862069	0.538793	5	0.847137	0.985446
6	0.0101164	0.0632274	6	0.189947	0.829744		6	0.0363858	0.202144	6	0.292831	0.93579		6	0.144905	0.662011	6	0.970665	0.985446
7	8.9898e-06	0.000163451	7	0.388615	0.897089		7	0.968485	0.983407	7	0.88096	0.957565		7	0.652659	0.938147	7	0.472169	0.984645
8	0.000985629	0.00916864	8	0.337499	0.897089		8	0.26269	0.511516	8	0.810103	0.93579		8	0.53364	0.905414	8	0.191532	0.984645
9	0.0101116	0.0632274	9	0.321704	0.897089		9	0.0280354	0.169911	9	0.469763	0.93579		9	0.385266	0.865518	9	0.580518	0.984645
10	4.85039e-11	6.46718e-09	10	0.296032	0.897089		10	0.658108	0.815949	10	0.914712	0.963028		10	0.56023	0.905414	10	0.860155	0.985446
11	0.000602744	0.00618199	11	0.419983	0.897089		11	0.551141	0.749852	11	0.391333	0.93579		11	0.623555	0.938147	11	0.888641	0.985446
12	1.76626e-05	0.000294377	12	0.199494	0.829744		12	1.04862e-05	0.000838899	12	0.280937	0.93579		12	0.598176	0.930449	12	0.80277	0.985446
13	3.17632e-05	0.000470565	13	0.175031	0.829744		13	0.647327	0.815949	13	0.223327	0.93579		13	0.337161	0.864516	13	0.101833	0.922387
14	0.388621	0.704637	14	0.552084	0.925371		14	0.296388	0.534032	14	0.155622	0.93579		14	0.387766	0.865518	14	0.475356	0.984645
15	1.78784e-08	1.19189e-06	15	0.081629	0.79638		15	0.849694	0.901533	15	0.781435	0.93579		15	0.44146	0.887274	15	0.261391	0.984645
16	0.931999	0.976836	16	0.511381	0.925371		16	0.887696	0.931965	16	0.209406	0.93579		16	0.952598	0.989712	16	0.384144	0.984645
17	0.460606	0.751782	17	0.98328	0.992383		17	0.449419	0.66398	17	0.225332	0.93579		17	0.97247	0.991458	17	0.0490185	0.891246
18	1.05886e-12	4.23545e-10	18	0.526206	0.925371		18	0.31486	0.544859	18	0.955655	0.980031		18	0.652253	0.938147	18	0.00223749	0.223749
19	7.92261e-07	2.11269e-05	19	0.49991	0.925371		19	0.782724	0.876896	19	0.731546	0.93579		19	0.0529061	0.521884	19	0.292178	0.984645
20	0.538786	0.798202	20	0.453528	0.904569		20	0.000184577	0.00922887	20	0.00152368	0.101579		20	0.0649448	0.521884	20	0.319699	0.984645
21	0.0736879	0.237703	21	0.951536	0.982316		21	0.695679	0.830662	21	0.53267	0.93579		21	0.944314	0.989712	21	0.540295	0.984645
22	0.379816	0.704202	22	0.392709	0.897089		22	0.665762	0.815949	22	0.78036	0.93579		22	0.310768	0.861529	22	0.899452	0.985446
23	4.435e-07	1.47754e-05	23	0.784104	0.978349		23	0.12221	0.37145	23	0.842692	0.93579		23	0.466683	0.887274	23	0.0736657	0.922387
24	0.000704282	0.00699963	24	0.324027	0.897089		24	0.151094	0.400249	24	0.342269	0.93579		24	0.770526	0.960486	24	0.989662	0.989662
25	0.953127	0.981461	25	0.327653	0.897089		25	0.487245	0.688686	25	0.111882	0.93579		25	0.300074	0.861529	25	0.713882	0.984645
26	0.0881463	0.277626	26	0.705702	0.971477		26	0.38608	0.615268	26	0.249828	0.93579		26	0.438279	0.887274	26	0.858755	0.985446
27	0.983015	0.993467	27	0.818792	0.978349		27	0.266521	0.51254	27	0.443585	0.93579		27	0.391647	0.865518	27	0.152319	0.967102
28	0.0900073	0.279092	28	0.642085	0.937351		28	0.676726	0.820273	28	0.580272	0.93579		28	0.927311	0.98871	28	0.596337	0.984645
29	0.460118	0.751782	29	0.27407	0.897089		29	0.204915	0.449672	29	0.729453	0.93579		29	0.682027	0.940726	29	0.987888	0.989662
30	0.821084	0.953626	30	0.601436	0.929544		30	0.449847	0.66398	30	0.651652	0.93579		30	0.0558991	0.521884	30	0.488724	0.984645
31	0.410551	0.720465	31	0.958095	0.982316		31	0.199884	0.449177	31	0.403761	0.93579		31	0.66766	0.938147	31	0.10838	0.922387
32	0.471878	0.755005	32	0.899026	0.978349		32	0.170415	0.420779	32	0.423242	0.93579		32	0.0526481	0.521884	32	0.103752	0.922387
33	0.635243	0.838001	33	0.429451	0.897089		33	0.785225	0.876896	33	0.245953	0.93579		33	0.313731	0.861529	33	0.832637	0.985446
34	0.837092	0.953626	34	0.629526	0.932631		34	0.281436	0.526048	34	0.212268	0.93579		34	0.892819	0.98871	34	0.555638	0.984645
35	0.131239	0.356916	35	0.670199	0.948048		35	0.65249	0.815949	35	0.750151	0.93579		35	0.284959	0.861529	35	0.128099	0.967102
36	0.0224144	0.114945	36	0.771447	0.978349		36	0.795035	0.878491	36	0.51652	0.93579		36	0.213007	0.747394	36	0.435393	0.984645
37	0.031948	0.143587	37	0.0351498	0.777131		37	0.507555	0.702499	37	0.206912	0.93579		37	0.919836	0.98871	37	0.121832	0.967102
38	0.681597	0.86552	38	0.909403	0.978349		38	0.675068	0.820273	38	0.362724	0.93579		38	0.686362	0.942666	38	0.620261	0.984645
39	0.582809	0.822944	39	0.192487	0.829744		39	0.403488	0.632922	39	0.432198	0.93579		39	0.268745	0.846439	39	0.933315	0.985446
40	0.25836	0.541069	40	0.396712	0.897089		40	0.2757	0.524192	40	0.747783	0.93579		40	0.145492	0.662011	40	0.664411	0.984645
41	0.935598	0.976836	41	0.336946	0.897089		41	0.968656	0.983407	41	0.627482	0.93579		41	0.909452	0.98871	41	0.195157	0.984645
42	0.284468	0.580548	42	0.902874	0.978349		42	0.504019	0.700026	42	0.0792396	0.93579		42	0.743566	0.959262	42	0.346126	0.984645
43	0.690399	0.871165	43	0.54556	0.925371		43	0.418548	0.646188	43	0.0614091	0.93579		43	0.536998	0.905414	43	0.907903	0.985446
44	0.123609	0.345759	44	0.625685	0.932631		44	0.206482	0.449672	44	0.735277	0.93579		44	0.574201	0.907827	44	0.399347	0.984645
45	0.0721476	0.234626	45	0.512995	0.925371		45	0.91712	0.948467	45	0.839492	0.93579		45	0.567736	0.905414	45	0.483866	0.984645
46	0.936519	0.976836	46	0.85844	0.978349		46	0.255418	0.508295	46	0.498168	0.93579		46	0.629198	0.938147	46	0.43315	0.984645
47	0.54972	0.802707	47	0.567371	0.92751		47	0.512267	0.706575	47	0.931281	0.970085		47	0.666488	0.938147	47	0.382753	0.984645
48	0.56988	0.817033	48	0.18204	0.829744		48	0.312265	0.544859	48	0.370483	0.93579		48	0.550117	0.905414	48	0.223842	0.984645
49	0.57864	0.822944	49	0.503586	0.925371		49	0.503572	0.700026	49	0.106057	0.93579		49	0.490248	0.890127	49	0.710721	0.984645
50	0.703179	0.884502	50	0.298304	0.897089		50	0.752984	0.865498	50	0.638018	0.93579		50	0.779196	0.96197	50	0.513022	0.984645
51	0.577351	0.822944	51	0.0927756	0.809097		51	0.840473	0.901533	51	0.699656	0.93579		51	0.924618	0.98871	51	0.796934	0.985446
52	0.0419211	0.172871	52	0.131828	0.829744		52	0.667039	0.815949	52	0.988173	0.995641		52	0.495569	0.890127	52	0.015099	0.831206
53	0.517389	0.789907	53	0.378327	0.897089		53	0.843244	0.901533	53	0.779256	0.93579		53	0.53369	0.905414	53	0.439686	0.984645
54	0.887182	0.961715	54	0.628591	0.932631		54	0.905103	0.945445	54	0.152533	0.93579		54	0.927365	0.98871	54	0.554448	0.984645
55	0.954471	0.981461	55	0.865007	0.978349		55	0.148878	0.400249	55	0.902776	0.9604		55	0.662698	0.938147	55	0.486284	0.984645
56	0.587929	0.822944	56	0.995695	0.99738		56	0.99308	0.995644	56	0.119125	0.93579		56	0.638502	0.938147	56	0.0630208	0.922387
57	0.849222	0.953626	57	0.850843	0.978349		57	0.866138	0.911724	57	0.574697	0.93579		57	0.61355	0.938147	57	0.68619	0.984645
58	0.228923	0.505908	58	0.550305	0.925371		58	0.0278746	0.169911	58	0.685907	0.93579		58	0.802968	0.98072	58	0.5052	0.984645
59	0.94517	0.981461	59	0.72737	0.976525		59	0.30637	0.544859	59	0.133119	0.93579		59	0.787662	0.967176	59	0.88286	0.985446
60	0.0433119	0.176769	60	0.415694	0.897089		60	0.0428236	0.208896	60	0.921622	0.963028		60	0.816418	0.98238	60	0.898314	0.985446
61	9.67162e-05	0.00128955	61	0.617603	0.932631		61	0.194457	0.449177	61	0.773173	0.93579		61	0.472014	0.890127	61	0.209373	0.984645
62	0.000118596	0.00153027	62	0.866133	0.978349		62	1.38893e-06	0.000185191	62	0.624034	0.93579		62	0.652788	0.938147	62	0.679383	0.984645
63	5.13404e-07	1.47754e-05	63	0.95929	0.982316		63	0.00317007	0.0448473	63	0.410888	0.93579		63	0.334045	0.862051	63	0.276579	0.984645
64	0.0500419	0.190636	64	0.36647	0.897089		64	0.966131	0.983407	64	0.0822022	0.93579		64	0.625466	0.938147	64	0.0804	0.922387
65	0.000754787	0.00718845	65	0.314192	0.897089		65	0.00855337	0.0877268	65	0.149523	0.93579		65	0.77079	0.960486	65	0.865437	0.985446
66	0.760711	0.918887	66	0.00155513	0.498131		66	0.0184261	0.144518	66	0.94636	0.975628		66	0.14312	0.662011	66	0.23571	0.984645
67	0.408109	0.720465	67	0.917287	0.978349		67	0.0114113	0.101433	67	0.994586	0.997079		67	0.897866	0.98871	67	0.508576	0.984645
68	0.535962	0.798202	68	0.0398612	0.777131		68	0.00788707	0.0842391	68	0.0978785	0.93579		68	0.359839	0.865518	68	0.816715	0.985446
69	0.158315	0.41026	69	0.952982	0.982316		69	0.0361529	0.202144	69	0.235598	0.93579		69	0.881368	0.98871	69	0.371513	0.984645
70	0.000177637	0.00215317	70	0.55551	0.925371		70	0.0279906	0.169911	70	0.715179	0.93579		70	0.951385	0.989712	70	0.208663	0.984645
71	0.00326799	0.02642	71	0.113415	0.809097		71	0.00081773	0.023674	71	0.0759595	0.93579		71	0.760982	0.96023	71	0.316314	0.984645
72	0.0213084	0.110693	72	0.706749	0.971477		72	0.00100474	0.023674	72	0.258486	0.93579		72	0.198178	0.732418	72	0.590961	0.984645
73	0.132059	0.356916	73	0.655181	0.948048		73	0.106385	0.33773	73	0.637942	0.93579		73	0.186591	0.717943	73	0.427154	0.984645
74	0.0653309	0.223354	74	0.836848	0.978349		74	0.914249	0.948467	74	0.519435	0.93579		74	0.00527567	0.234474	74	0.125189	0.967102
75	0.601557	0.82405	75	0.0411714	0.777131		75	0.31738	0.544859	75	0.796609	0.93579		75	0.15899	0.687017	75	0.156375	0.977343
76	0.184709	0.449387	76	0.0738274	0.777131		76	0.0438254	0.209855	76	0.748475	0.93579		76	0.995508	0.995508	76	0.843197	0.985446
77	0.00857178	0.0571452	77	0.299319	0.897089		77	0.789804	0.876896	77	0.775661	0.93579		77	0.127635	0.644215	77	0.560707	0.984645
78	0.0358121	0.159165	78	0.826951	0.978349		78	0.681736	0.821368	78	0.662748	0.93579		78	0.115159	0.614183	78	0.914681	0.985446
79	0.197881	0.46015	79	0.404881	0.897089		79	0.223813	0.473679	79	0.852283	0.939155		79	0.0939471	0.55263	79	0.701851	0.984645
80	0.0276892	0.132727	80	0.116739	0.809097		80	0.604469	0.788571	80	0.243014	0.93579		80	0.817766	0.98238	80	0.678404	0.984645
81	0.73027	0.905729	81	0.732394	0.976525		81	0.760439	0.86902	81	0.47948	0.93579		81	0.330292	0.861529	81	0.933939	0.985446
82	0.77501	0.918887	82	0.527884	0.925371		82	0.477483	0.684563	82	0.526169	0.93579		82	0.493835	0.890127	82	0.536745	0.984645
83	0.991113	0.996093	83	0.0492808	0.777131		83	0.0897294	0.317626	83	0.49742	0.93579		83	0.0286834	0.465897	83	0.632518	0.984645
84	0.041751	0.172871	84	0.741611	0.978297		84	0.608406	0.789471	84	0.611582	0.93579		84	0.860793	0.985926	84	0.242013	0.984645
85	0.0519788	0.191324	85	0.490094	0.925371		85	0.00100043	0.023674	85	0.366402	0.93579		85	0.449218	0.887274	85	0.251049	0.984645
86	0.101519	0.303042	86	0.537623	0.925371		86	0.0418691	0.208124	86	0.861839	0.94381		86	0.397501	0.867148	86	0.220086	0.984645
87	0.634767	0.838001	87	0.776586	0.978349		87	0.134746	0.390567	87	0.674185	0.93579		87	0.44514	0.887274	87	0.121017	0.967102
88	0.90011	0.966271	88	0.721166	0.976525		88	0.440818	0.660621	88	0.746362	0.93579		88	0.221894	0.759728	88	0.506671	0.984645
89	0.274131	0.564439	89	0.246468	0.889594		89	0.995644	0.995644	89	0.0783884	0.93579		89	0.862685	0.985926	89	0.471048	0.984645
90	0.165519	0.421704	90	0.194033	0.829744		90	0.681426	0.821368	90	0.994459	0.997079		90	0.653232	0.938147	90	0.139426	0.967102
91	0.425557	0.720887	91	0.17662	0.829744		91	0.570764	0.765174	91	0.36319	0.93579		91	0.833413	0.98238	91	0.723773	0.984726
92	0.877224	0.960203	92	0.947704	0.982316		92	0.246456	0.495389	92	0.609229	0.93579		92	0.637215	0.938147	92	0.952414	0.985446
93	0.395745	0.709969	93	0.444469	0.897089		93	0.70386	0.831706	93	0.900729	0.9604		93	0.633607	0.938147	93	0.834411	0.985446
94	0.00269209	0.0229114	94	0.20562	0.829744		94	0.0943448	0.325327	94	0.7052	0.93579		94	0.623491	0.938147	94	0.0921246	0.922387
95	0.528214	0.795767	95	0.175405	0.829744		95	0.00118541	0.023674	95	0.522422	0.93579		95	0.0818956	0.524647	95	0.689516	0.984645
96	0.552042	0.802707	96	0.199361	0.829744		96	0.0965767	0.327379	96	0.780883	0.93579		96	0.0752852	0.521884	96	0.702216	0.984645
97	0.471861	0.755005	97	0.59532	0.929544		97	0.35144	0.583304	97	0.43228	0.93579		97	0.0929476	0.55263	97	0.968955	0.985446
98	0.0396029	0.166749	98	0.0263951	0.777131		98	0.354938	0.586674	98	0.79902	0.93579		98	0.766684	0.960486	98	0.087135	0.922387
99	0.824903	0.953626	99	0.557128	0.925371		99	0.0214175	0.152982	99	0.416361	0.93579		99	0.523641	0.905414	99	0.9668	0.985446
100	0.0518542	0.191324	100	0.133239	0.829744		100	7.26142e-05	0.00414938	100	0.0396145	0.93579		100	1.59067e-05	0.00636268	100	0.000955324	0.154913
101	0.74799	0.91445	101	0.438494	0.897089		101	0.664948	0.815949	101	0.0406079	0.93579		101	0.353975	0.865518	101	0.802629	0.985446
102	0.589286	0.822944	102	0.576821	0.929544		102	0.0569716	0.23988	102	0.886273	0.957653		102	0.0214574	0.429148	102	0.91583	0.985446
103	0.743778	0.91445	103	0.192426	0.829744		103	0.0457318	0.213972	103	0.884386	0.957653		103	0.942263	0.989712	103	0.871434	0.985446
104	0.41575	0.720887	104	0.366458	0.897089		104	0.00325143	0.0448473	104	0.114833	0.93579		104	0.0912439	0.55263	104	0.601485	0.984645
105	0.835517	0.953626	105	0.731891	0.976525		105	0.243889	0.492705	105	0.825916	0.93579		105	0.255909	0.81241	105	0.528402	0.984645
106	0.190197	0.450169	106	0.0328206	0.777131		106	0.13071	0.381635	106	0.0570337	0.93579		106	0.975466	0.991458	106	0.612329	0.984645
107	0.921236	0.976836	107	0.582987	0.929544		107	0.158236	0.408352	107	0.677944	0.93579		107	0.0708941	0.521884	107	0.628504	0.984645
108	0.860647	0.953626	108	0.36724	0.897089		108	0.500965	0.700026	108	0.0789967	0.93579		108	0.128044	0.644215	108	0.393832	0.984645
109	0.650036	0.838756	109	0.0624552	0.777131		109	0.231881	0.481455	109	0.566472	0.93579		109	0.89282	0.98871	109	0.565544	0.984645
110	0.423822	0.720887	110	0.795951	0.978349		110	0.848871	0.901533	110	0.78307	0.93579		110	0.713518	0.957911	110	0.0270142	0.831206
111	0.000230636	0.00271336	111	0.0626509	0.777131		111	0.742259	0.861545	111	0.748981	0.93579		111	0.467155	0.887274	111	0.909867	0.985446
112	0.883387	0.960203	112	0.549345	0.925371		112	0.500571	0.700026	112	0.454014	0.93579		112	0.390759	0.865518	112	0.493112	0.984645
113	0.504221	0.781738	113	0.587927	0.929544		113	0.826793	0.898688	113	0.0906574	0.93579		113	0.900442	0.98871	113	0.259439	0.984645
114	0.553053	0.802707	114	0.399071	0.897089		114	0.561493	0.761347	114	0.592355	0.93579		114	0.743086	0.959262	114	0.928605	0.985446
115	0.830394	0.953626	115	0.862143	0.978349		115	0.618075	0.794952	115	0.587286	0.93579		115	0.138888	0.662011	115	0.31246	0.984645
116	0.878905	0.960203	116	0.235531	0.872338		116	0.691856	0.828587	116	0.827966	0.93579		116	0.604304	0.933287	116	0.146654	0.967102
117	0.75479	0.917677	117	0.634622	0.933268		117	0.830198	0.899944	117	0.799771	0.93579		117	0.835314	0.98238	117	0.103288	0.922387
118	0.0980841	0.299006	118	0.606639	0.929714		118	0.592625	0.77977	118	0.426954	0.93579		118	0.0424752	0.514091	118	0.376907	0.984645
119	0.530387	0.795767	119	0.799528	0.978349		119	0.715973	0.842321	119	0.451146	0.93579		119	0.745417	0.959262	119	0.580451	0.984645
120	0.182504	0.449387	120	0.307414	0.897089		120	0.291013	0.529274	120	0.781936	0.93579		120	0.170926	0.697659	120	0.0590498	0.922387
121	0.0591248	0.210458	121	0.0516625	0.777131		121	0.0858303	0.309299	121	0.669801	0.93579		121	0.600139	0.930449	121	0.675911	0.984645
122	0.0437504	0.176769	122	0.963217	0.982316		122	0.0777325	0.29333	122	0.987345	0.995641		122	0.18846	0.717943	122	0.653462	0.984645
123	0.870524	0.960203	123	0.380642	0.897089		123	0.114883	0.356226	123	0.766657	0.93579		123	0.0630475	0.521884	123	0.164195	0.980268
124	0.232591	0.508395	124	0.400961	0.897089		124	0.0241059	0.161339	124	0.528889	0.93579		124	0.145642	0.662011	124	0.939278	0.985446
125	0.553868	0.802707	125	0.0717847	0.777131		125	0.00210936	0.0324517	125	0.619819	0.93579		125	0.000531678	0.0425343	125	0.418199	0.984645
126	0.00359239	0.0271123	126	0.831715	0.978349		126	2.33349e-07	9.33395e-05	126	0.288927	0.93579		126	0.357941	0.865518	126	0.0183343	0.831206
127	0.298313	0.590951	127	0.852464	0.978349		127	0.431895	0.656874	127	0.714176	0.93579		127	0.66843	0.938147	127	0.863957	0.985446
128	0.00230257	0.0204673	128	0.892991	0.978349		128	0.0107018	0.0995513	128	0.297061	0.93579		128	0.559965	0.905414	128	0.541141	0.984645
129	0.0495924	0.190636	129	0.977071	0.99195		129	3.08829e-06	0.000308829	129	0.397066	0.93579		129	0.41528	0.874273	129	0.0563376	0.922387
130	0.129995	0.356916	130	0.901198	0.978349		130	2.96843e-05	0.00197896	130	0.565311	0.93579		130	0.599513	0.930449	130	0.0489468	0.891246
131	0.000717463	0.00699963	131	0.964571	0.982316		131	0.068198	0.267443	131	0.595198	0.93579		131	0.37591	0.865518	131	0.943736	0.985446
132	0.0594544	0.210458	132	0.320762	0.897089		132	0.000647586	0.0235486	132	0.808131	0.93579		132	0.874241	0.98871	132	0.224604	0.984645
133	0.514877	0.789907	133	0.361796	0.897089		133	0.18117	0.436553	133	0.594125	0.93579		133	0.515469	0.905414	133	0.672514	0.984645
134	0.434741	0.726362	134	0.55799	0.925371		134	0.865776	0.911724	134	0.822652	0.93579		134	0.566642	0.905414	134	0.886124	0.985446
135	0.158976	0.41026	135	0.00249066	0.498131		135	0.12848	0.377882	135	0.778463	0.93579		135	0.709291	0.957911	135	0.360912	0.984645
136	0.0364538	0.160236	136	0.228617	0.854643		136	0.155648	0.405109	136	0.135664	0.93579		136	0.402743	0.869145	136	0.82097	0.985446
137	0.244275	0.528163	137	0.742565	0.978297		137	0.00784991	0.0842391	137	0.436075	0.93579		137	0.0141303	0.353257	137	0.334573	0.984645
138	0.421319	0.720887	138	0.777879	0.978349		138	0.225357	0.474435	138	0.795495	0.93579		138	0.453138	0.887274	138	0.508568	0.984645
139	0.255973	0.53889	139	0.412443	0.897089		139	0.69187	0.828587	139	0.278523	0.93579		139	0.221379	0.759728	139	0.429741	0.984645
140	0.31412	0.604077	140	0.464065	0.917774		140	0.00125344	0.023674	140	0.566974	0.93579		140	0.737911	0.959262	140	0.300407	0.984645
141	0.5519	0.802707	141	0.299245	0.897089		141	0.802979	0.882394	141	0.235372	0.93579		141	0.282768	0.861529	141	0.454942	0.984645
142	0.585688	0.822944	142	0.679992	0.951038		142	0.454577	0.666048	142	0.0945084	0.93579		142	0.077139	0.521884	142	0.658238	0.984645
143	0.410665	0.720465	143	0.0541228	0.777131		143	0.0160083	0.133402	143	0.0940904	0.93579		143	0.911342	0.98871	143	0.555573	0.984645
144	0.161897	0.415121	144	0.433304	0.897089		144	0.206557	0.449672	144	0.43512	0.93579		144	0.0166356	0.36968	144	0.0577916	0.922387
145	0.0526141	0.191324	145	0.11183	0.809097		145	0.0375971	0.203227	145	0.110864	0.93579		145	0.970595	0.991458	145	0.266577	0.984645
146	0.216558	0.489396	146	0.672305	0.948048		146	0.0200205	0.152982	146	0.0880663	0.93579		146	0.0125711	0.337934	146	0.0146906	0.831206
147	0.211383	0.48316	147	0.0809093	0.79638		147	0.791399	0.876896	147	0.833487	0.93579		147	0.987349	0.99231	147	0.350409	0.984645
148	0.388711	0.704637	148	0.343882	0.897089		148	0.101825	0.336468	148	0.642137	0.93579		148	0.464335	0.887274	148	0.628338	0.984645
149	0.389312	0.704637	149	0.754697	0.978349		149	0.000735536	0.023674	149	0.0695171	0.93579		149	0.159112	0.687017	149	0.106173	0.922387
150	0.435817	0.726362	150	0.150447	0.829744		150	0.0440696	0.209855	150	0.551105	0.93579		150	0.652215	0.938147	150	0.424756	0.984645
151	0.567778	0.816947	151	0.454546	0.904569		151	0.313653	0.544859	151	0.812161	0.93579		151	0.66131	0.938147	151	0.83074	0.985446
152	0.458556	0.751782	152	0.319926	0.897089		152	0.662892	0.815949	152	0.68972	0.93579		152	0.713643	0.957911	152	0.87426	0.985446
153	0.00013425	0.00167812	153	0.00677656	0.777131		153	0.614511	0.792917	153	0.739786	0.93579		153	0.295877	0.861529	153	0.447083	0.984645
154	0.64499	0.838001	154	0.275059	0.897089		154	0.995127	0.995644	154	0.30389	0.93579		154	0.363914	0.865518	154	0.891741	0.985446
155	0.0457401	0.18296	155	0.902427	0.978349		155	0.301502	0.54081	155	0.815922	0.93579		155	0.202624	0.736813	155	0.949374	0.985446
156	0.0709592	0.232653	156	0.920681	0.978349		156	0.126521	0.377882	156	0.232774	0.93579		156	0.212265	0.747394	156	0.607178	0.984645
157	0.0174391	0.0955567	157	0.443178	0.897089		157	0.232302	0.481455	157	0.536988	0.93579		157	0.463836	0.887274	157	0.80445	0.985446
158	0.773979	0.918887	158	0.541079	0.925371		158	0.169561	0.420779	158	0.521075	0.93579		158	0.902583	0.98871	158	0.961904	0.985446
159	0.0378999	0.164653	159	0.0735307	0.777131		159	0.645458	0.815949	159	0.460147	0.93579		159	0.446517	0.887274	159	0.421763	0.984645
160	0.0484456	0.190285	160	0.50055	0.925371		160	0.222776	0.473679	160	0.717117	0.93579		160	0.561756	0.905414	160	0.383157	0.984645
161	0.227339	0.505908	161	0.246862	0.889594		161	0.000256477	0.011399	161	0.067156	0.93579		161	0.398888	0.867148	161	0.579539	0.984645
162	0.139996	0.373322	162	0.66265	0.948048		162	0.0680797	0.267443	162	0.081933	0.93579		162	0.920217	0.98871	162	0.935928	0.985446
163	0.286072	0.580857	163	0.44162	0.897089		163	0.0374026	0.203227	163	0.164768	0.93579		163	0.0301326	0.465897	163	0.0420639	0.891246
164	0.643548	0.838001	164	0.598685	0.929544		164	0.145688	0.399145	164	0.388638	0.93579		164	0.0670876	0.521884	164	0.149042	0.967102
165	0.640877	0.838001	165	0.812112	0.978349		165	0.609866	0.789471	165	0.667153	0.93579		165	0.597153	0.930449	165	0.597512	0.984645
166	0.110266	0.315046	166	0.0361	0.777131		166	0.414344	0.644887	166	0.56334	0.93579		166	0.425846	0.878704	166	0.951359	0.985446
167	0.063653	0.219493	167	0.27427	0.897089		167	0.279688	0.525235	167	0.46956	0.93579		167	0.106362	0.599225	167	0.370979	0.984645
168	0.109534	0.315046	168	0.606134	0.929714		168	0.195701	0.449177	168	0.94011	0.973435		168	0.873875	0.98871	168	0.307907	0.984645
169	0.0524978	0.191324	169	0.995169	0.99738		169	0.625679	0.802153	169	0.598023	0.93579		169	0.556516	0.905414	169	0.201029	0.984645
170	0.024614	0.120068	170	0.798274	0.978349		170	0.00274035	0.0405978	170	0.227136	0.93579		170	0.888169	0.98871	170	0.710779	0.984645
171	0.426516	0.720887	171	0.0152805	0.777131		171	0.0256024	0.165177	171	0.916175	0.963028		171	0.93413	0.989712	171	0.385224	0.984645
172	0.976481	0.993467	172	0.202183	0.829744		172	0.10472	0.336468	172	0.838121	0.93579		172	0.0245527	0.462057	172	0.916806	0.985446
173	0.127148	0.35319	173	0.770958	0.978349		173	0.0472612	0.214823	173	0.829119	0.93579		173	0.0826319	0.524647	173	0.696382	0.984645
174	0.103297	0.304383	174	0.805593	0.978349		174	0.136015	0.391186	174	0.686266	0.93579		174	0.406325	0.869145	174	0.211868	0.984645
175	0.537754	0.798202	175	0.922127	0.978349		175	0.046004	0.213972	175	0.804261	0.93579		175	0.361654	0.865518	175	0.577398	0.984645
176	0.380269	0.704202	176	0.513613	0.925371		176	0.262601	0.511516	176	0.151045	0.93579		176	0.0684898	0.521884	176	0.967352	0.985446
177	0.521022	0.792429	177	0.357116	0.897089		177	0.97523	0.987427	177	0.552992	0.93579		177	0.181171	0.717943	177	0.772817	0.985446
178	0.0915235	0.281611	178	0.38426	0.897089		178	0.752352	0.865498	178	0.396104	0.93579		178	0.670945	0.938385	178	0.383019	0.984645
179	0.73873	0.912012	179	0.380185	0.897089		179	0.11801	0.363109	179	0.377518	0.93579		179	0.813813	0.98238	179	0.692737	0.984645
180	0.777236	0.918887	180	0.097573	0.809097		180	1.03667e-06	0.000185191	180	0.000538267	0.0717689		180	0.044983	0.514091	180	0.815034	0.985446
181	0.625699	0.838001	181	0.541593	0.925371		181	0.0211304	0.152982	181	0.370359	0.93579		181	0.694627	0.944813	181	0.677803	0.984645
182	0.147788	0.386374	182	0.114884	0.809097		182	0.0468289	0.214823	182	0.494499	0.93579		182	0.313862	0.861529	182	0.647955	0.984645
183	0.932315	0.976836	183	0.176331	0.829744		183	0.312356	0.544859	183	0.842677	0.93579		183	0.546243	0.905414	183	0.0218333	0.831206
184	0.227988	0.505908	184	0.769792	0.978349		184	0.0704781	0.27107	184	0.210156	0.93579		184	0.384721	0.865518	184	0.936852	0.985446
185	0.829548	0.953626	185	0.258861	0.897089		185	0.317236	0.544859	185	0.819002	0.93579		185	0.369963	0.865518	185	0.805005	0.985446
186	0.646038	0.838001	186	0.0576347	0.777131		186	0.660767	0.815949	186	0.791243	0.93579		186	0.961623	0.991458	186	0.108176	0.922387
187	0.403065	0.716559	187	0.205007	0.829744		187	0.367396	0.598362	187	0.835488	0.93579		187	0.468037	0.887274	187	0.43904	0.984645
188	0.0896435	0.279092	188	0.843209	0.978349		188	0.0871753	0.31134	188	0.242377	0.93579		188	0.599044	0.930449	188	0.794316	0.985446
189	0.00499614	0.0363356	189	0.22723	0.854643		189	0.405698	0.633904	189	0.609324	0.93579		189	0.485905	0.890127	189	0.268041	0.984645
190	0.239994	0.521726	190	0.822794	0.978349		190	0.483784	0.68799	190	0.754743	0.93579		190	0.680798	0.940726	190	0.509365	0.984645
191	0.0116147	0.0714752	191	0.833149	0.978349		191	0.0233746	0.161204	191	0.604462	0.93579		191	0.068154	0.521884	191	0.0757979	0.922387
192	0.880716	0.960203	192	0.809219	0.978349		192	0.516914	0.708101	192	0.638948	0.93579		192	0.376788	0.865518	192	0.0745931	0.922387
193	0.0091881	0.0592781	193	0.245465	0.889594		193	0.242908	0.492705	193	0.670671	0.93579		193	0.241832	0.780102	193	0.592667	0.984645
194	0.351767	0.673239	194	0.349602	0.897089		194	0.150779	0.400249	194	0.219721	0.93579		194	0.113914	0.614183	194	0.253083	0.984645
195	0.0141723	0.0809848	195	0.718815	0.976525		195	0.00560943	0.0679931	195	0.283343	0.93579		195	0.222221	0.759728	195	0.87236	0.985446
196	0.00127037	0.0115489	196	0.38366	0.897089		196	0.0158937	0.133402	196	0.382961	0.93579		196	0.551013	0.905414	196	0.0884873	0.922387
197	0.0393442	0.166749	197	0.0589667	0.777131		197	0.00123991	0.023674	197	0.835608	0.93579		197	0.0926478	0.55263	197	0.615117	0.984645
198	0.186585	0.449387	198	0.649596	0.944867		198	0.201941	0.449672	198	0.625002	0.93579		198	0.211452	0.747394	198	0.408392	0.984645
199	0.852392	0.953626	199	0.226449	0.854643		199	0.0414123	0.208124	199	0.372796	0.93579		199	0.733658	0.959262	199	0.382941	0.984645
200	0.106135	0.308629	200	0.515715	0.925371		200	0.184718	0.442438	200	0.175467	0.93579		200	0.194489	0.732418	200	0.223676	0.984645
201	0.000382341	0.00424823	201	0.446302	0.897089		201	0.155967	0.405109	201	0.782368	0.93579		201	0.376742	0.865518	201	0.88646	0.985446
202	0.209913	0.482558	202	0.878539	0.978349		202	0.917642	0.948467	202	0.417181	0.93579		202	0.0443521	0.514091	202	0.277384	0.984645
203	5.17139e-07	1.47754e-05	203	0.725706	0.976525		203	0.0396725	0.208124	203	0.307756	0.93579		203	0.477819	0.890127	203	0.531694	0.984645
204	0.147218	0.386374	204	0.213967	0.830939		204	0.0910656	0.319528	204	0.56904	0.93579		204	0.34248	0.865518	204	0.843524	0.985446
205	9.80812e-06	0.000170576	205	0.434512	0.897089		205	0.441514	0.660621	205	0.696417	0.93579		205	0.0212844	0.429148	205	0.0871016	0.922387
206	0.00548447	0.0384875	206	0.274197	0.897089		206	0.00130207	0.023674	206	0.239126	0.93579		206	0.00022751	0.0303346	206	0.00116185	0.154913
207	2.15456e-08	1.23117e-06	207	0.391037	0.897089		207	0.799436	0.880922	207	0.748558	0.93579		207	0.0162488	0.36968	207	0.313292	0.984645
208	0.0298396	0.137194	208	0.260527	0.897089		208	0.0297067	0.177353	208	0.53165	0.93579		208	0.757817	0.959262	208	0.333588	0.984645
209	0.0141524	0.0809848	209	0.584767	0.929544		209	0.167215	0.420667	209	0.68752	0.93579		209	0.0123266	0.337934	209	0.648152	0.984645
210	2.415e-06	5.08421e-05	210	0.493307	0.925371		210	0.783657	0.876896	210	0.533007	0.93579		210	0.927078	0.98871	210	0.798247	0.985446
211	2.87451e-05	0.000442233	211	0.0724135	0.777131		211	0.243664	0.492705	211	0.794464	0.93579		211	0.297093	0.861529	211	0.732934	0.985446
212	4.93476e-07	1.47754e-05	212	0.125802	0.829744		212	0.127849	0.377882	212	0.919304	0.963028		212	0.842391	0.98238	212	0.706638	0.984645
213	2.54528e-10	2.03622e-08	213	0.356121	0.897089		213	0.00337114	0.0449064	213	0.0374818	0.93579		213	0.331689	0.861529	213	0.60275	0.984645
214	0.254267	0.538132	214	0.862388	0.978349		214	0.822522	0.898688	214	0.22961	0.93579		214	0.679299	0.940726	214	0.821465	0.985446
215	7.22574e-08	3.61287e-06	215	0.00838719	0.777131		215	0.396532	0.626927	215	0.361011	0.93579		215	0.255828	0.81241	215	0.638967	0.984645
216	0.0130234	0.0777518	216	0.506285	0.925371		216	0.104928	0.336468	216	0.0224449	0.897796		216	0.642814	0.938147	216	0.315561	0.984645
217	0.017361	0.0955567	217	0.111782	0.809097		217	0.661399	0.815949	217	0.576926	0.93579		217	0.804191	0.98072	217	0.720688	0.984645
218	7.87892e-12	1.57578e-09	218	0.0675151	0.777131		218	0.839855	0.901533	218	0.670579	0.93579		218	0.414095	0.874273	218	0.931237	0.985446
219	0.0489984	0.190285	219	0.737765	0.978297		219	0.33679	0.57083	219	0.999392	0.999392		219	0.499755	0.890673	219	0.979341	0.989234
220	2.50985e-05	0.000401576	220	0.441294	0.897089		220	0.00983537	0.0942551	220	0.837444	0.93579		220	0.00036282	0.036282	220	0.876314	0.985446
221	0.00370818	0.027468	221	0.8861	0.978349		221	0.76532	0.869682	221	0.204529	0.93579		221	0.910299	0.98871	221	0.757795	0.985446
222	6.84389e-05	0.000943984	222	0.325606	0.897089		222	0.471104	0.677848	222	0.922099	0.963028		222	0.529438	0.905414	222	0.917719	0.985446
223	1.58299e-07	6.33198e-06	223	0.54766	0.925371		223	0.177497	0.43292	223	0.257479	0.93579		223	0.524813	0.905414	223	0.142832	0.967102
224	0.853764	0.953626	224	0.487239	0.925371		224	0.45846	0.666084	224	0.738815	0.93579		224	0.1173	0.617369	224	0.577517	0.984645
225	0.498229	0.775454	225	0.939914	0.982316		225	0.846884	0.901533	225	0.243871	0.93579		225	0.318954	0.861529	225	0.504683	0.984645
226	0.130786	0.356916	226	0.530737	0.925371		226	0.239165	0.492705	226	0.287057	0.93579		226	0.0403791	0.512136	226	0.0358742	0.891246
227	0.996197	0.998693	227	0.169354	0.829744		227	0.442616	0.660621	227	0.827262	0.93579		227	0.071737	0.521884	227	0.526597	0.984645
228	0.637997	0.838001	228	0.0530447	0.777131		228	0.731301	0.852829	228	0.43312	0.93579		228	0.187727	0.717943	228	0.361189	0.984645
229	0.495638	0.775454	229	0.319812	0.897089		229	0.345895	0.578904	229	0.327329	0.93579		229	0.161994	0.687017	229	0.459831	0.984645
230	0.772902	0.918887	230	0.343596	0.897089		230	0.78531	0.876896	230	0.558804	0.93579		230	0.331071	0.861529	230	0.81973	0.985446
231	0.299627	0.590951	231	0.397746	0.897089		231	0.70137	0.831706	231	0.323088	0.93579		231	0.540361	0.905414	231	0.573619	0.984645
232	0.0282044	0.132727	232	0.139435	0.829744		232	0.369488	0.598362	232	0.94927	0.976114		232	0.788248	0.967176	232	0.222005	0.984645
233	0.882452	0.960203	233	0.478982	0.925371		233	0.286975	0.52656	233	0.0954011	0.93579		233	0.978941	0.991458	233	0.0674113	0.922387
234	0.662496	0.846825	234	0.113361	0.809097		234	0.915857	0.948467	234	0.604702	0.93579		234	0.356112	0.865518	234	0.849503	0.985446
235	0.303071	0.591725	235	0.641531	0.937351		235	0.933237	0.959695	235	0.647194	0.93579		235	0.344349	0.865518	235	0.83375	0.985446
236	0.918178	0.976785	236	0.915363	0.978349		236	0.673079	0.820273	236	0.814892	0.93579		236	0.539557	0.905414	236	0.0875017	0.922387
237	0.883337	0.960203	237	0.982271	0.992383		237	0.84029	0.901533	237	0.477255	0.93579		237	0.985371	0.99231	237	0.35857	0.984645
238	0.850063	0.953626	238	0.592194	0.929544		238	0.229028	0.47964	238	0.0887821	0.93579		238	0.847708	0.985707	238	0.809151	0.985446
239	0.56581	0.816947	239	0.902099	0.978349		239	0.374398	0.603868	239	0.0755459	0.93579		239	0.386671	0.865518	239	0.812641	0.985446
240	0.474371	0.755969	240	0.206078	0.829744		240	0.787497	0.876896	240	0.871792	0.950182		240	0.0807477	0.524647	240	0.314513	0.984645
241	0.299908	0.590951	241	0.28683	0.897089		241	0.344685	0.578904	241	0.561564	0.93579		241	0.385721	0.865518	241	0.291451	0.984645
242	0.186741	0.449387	242	0.611692	0.932631		242	0.383054	0.612886	242	0.555043	0.93579		242	0.839961	0.98238	242	0.314274	0.984645
243	0.947319	0.981461	243	0.879302	0.978349		243	0.56643	0.765174	243	0.402179	0.93579		243	0.88826	0.98871	243	0.962532	0.985446
244	0.365131	0.688927	244	0.772114	0.978349		244	0.468552	0.676609	244	0.840065	0.93579		244	0.346956	0.865518	244	0.140726	0.967102
245	0.676531	0.861823	245	0.887075	0.978349		245	0.571868	0.765174	245	0.53282	0.93579		245	0.867924	0.98871	245	0.598251	0.984645
246	0.781534	0.918887	246	0.524603	0.925371		246	0.701238	0.831706	246	0.24134	0.93579		246	0.680702	0.940726	246	0.623814	0.984645
247	0.757575	0.918272	247	0.873335	0.978349		247	0.590362	0.77977	247	0.987323	0.995641		247	0.737501	0.959262	247	0.809268	0.985446
248	0.856182	0.953626	248	0.59493	0.929544		248	0.578682	0.771576	248	0.941799	0.973435		248	0.71722	0.959262	248	0.895566	0.985446
249	0.98499	0.993467	249	0.406188	0.897089		249	0.172361	0.422973	249	0.713867	0.93579		249	0.769104	0.960486	249	0.784291	0.985446
250	0.395808	0.709969	250	0.0737142	0.777131		250	0.189436	0.448369	250	0.244061	0.93579		250	0.477195	0.890127	250	0.636831	0.984645
251	0.427126	0.720887	251	0.0503551	0.777131		251	0.704871	0.831706	251	0.211126	0.93579		251	0.6968	0.944813	251	0.17247	0.984645
252	0.41835	0.720887	252	0.404576	0.897089		252	0.279022	0.525235	252	0.26876	0.93579		252	0.483618	0.890127	252	0.37063	0.984645
253	0.935415	0.976836	253	0.709903	0.97247		253	0.496269	0.69897	253	0.573668	0.93579		253	0.432188	0.886539	253	0.185136	0.984645
254	0.289824	0.582561	254	0.762262	0.978349		254	0.145482	0.399145	254	0.210129	0.93579		254	0.646473	0.938147	254	0.433141	0.984645
255	0.422815	0.720887	255	0.622938	0.932631		255	0.762011	0.86902	255	0.47863	0.93579		255	0.745773	0.959262	255	0.703011	0.984645
256	0.478659	0.756774	256	0.331728	0.897089		256	0.142991	0.399145	256	0.283858	0.93579		256	0.239676	0.780102	256	0.240611	0.984645
257	0.289525	0.582561	257	0.5681	0.92751		257	0.428973	0.654921	257	0.816579	0.93579		257	0.661858	0.938147	257	0.499612	0.984645
258	0.387548	0.704637	258	0.0920765	0.809097		258	0.603101	0.788571	258	0.205921	0.93579		258	0.979064	0.991458	258	0.265522	0.984645
259	0.068427	0.22809	259	0.0907809	0.809097		259	0.284244	0.52656	259	0.450556	0.93579		259	0.282249	0.861529	259	0.0323503	0.891246
260	9.06414e-08	4.02851e-06	260	0.51829	0.925371		260	0.00149472	0.0259951	260	0.352231	0.93579		260	0.0728229	0.521884	260	0.314232	0.984645
261	1.01829e-06	2.54571e-05	261	0.934239	0.982316		261	0.105146	0.336468	261	0.671082	0.93579		261	0.0409709	0.512136	261	0.0451107	0.891246
262	6.87649e-06	0.00013753	262	0.0314635	0.777131		262	0.42114	0.646188	262	0.501431	0.93579		262	0.0713645	0.521884	262	0.842192	0.985446
263	0.10349	0.304383	263	0.527732	0.925371		263	0.0248224	0.16277	263	0.532636	0.93579		263	0.0782827	0.521884	263	0.364015	0.984645
264	2.38905e-06	5.08421e-05	264	0.400135	0.897089		264	0.00202003	0.0323206	264	0.811887	0.93579		264	0.126401	0.644215	264	0.902794	0.985446
265	1.27757e-06	3.00606e-05	265	0.516975	0.925371		265	0.0212081	0.152982	265	0.824248	0.93579		265	0.0708468	0.521884	265	0.830563	0.985446
266	5.17318e-05	0.000739025	266	0.286608	0.897089		266	0.0619403	0.250264	266	0.692302	0.93579		266	0.325431	0.861529	266	0.847342	0.985446
267	0.188742	0.449387	267	0.910587	0.978349		267	0.195102	0.449177	267	0.138442	0.93579		267	0.667356	0.938147	267	0.682817	0.984645
268	0.224804	0.505177	268	0.753962	0.978349		268	0.421638	0.646188	268	0.177152	0.93579		268	0.635046	0.938147	268	0.853475	0.985446
269	0.00669363	0.0461629	269	0.172164	0.829744		269	0.265849	0.51254	269	0.567006	0.93579		269	0.455398	0.887274	269	0.699047	0.984645
270	0.012429	0.0753271	270	0.767603	0.978349		270	0.00348024	0.0449064	270	0.8628	0.94381		270	0.235626	0.780102	270	0.735333	0.985446
271	0.0089722	0.0588341	271	0.344215	0.897089		271	0.771067	0.87373	271	0.391152	0.93579		271	0.77534	0.96197	271	0.865518	0.985446
272	0.493845	0.775454	272	0.0199278	0.777131		272	0.721913	0.846819	272	0.120283	0.93579		272	0.303686	0.861529	272	0.544289	0.984645
273	0.0234794	0.118479	273	0.195234	0.829744		273	0.415952	0.644887	273	0.0608509	0.93579		273	0.310541	0.861529	273	0.532554	0.984645
274	0.101446	0.303042	274	0.544139	0.925371		274	0.101442	0.336468	274	0.43096	0.93579		274	0.058821	0.521884	274	0.0388852	0.891246
275	0.451408	0.746129	275	0.791506	0.978349		275	0.854625	0.904365	275	0.393243	0.93579		275	0.318376	0.861529	275	0.222518	0.984645
276	0.841419	0.953626	276	0.181762	0.829744		276	0.0938978	0.325327	276	0.270379	0.93579		276	0.129686	0.644215	276	0.852733	0.985446
277	0.275164	0.564439	277	0.562163	0.925371		277	0.632048	0.807729	277	0.309445	0.93579		277	0.841504	0.98238	277	0.692936	0.984645
278	0.0136145	0.080085	278	0.129329	0.829744		278	0.328194	0.558627	278	0.382405	0.93579		278	0.957555	0.991458	278	0.613625	0.984645
279	0.0207091	0.108995	279	0.387228	0.897089		279	0.144771	0.399145	279	0.366514	0.93579		279	0.199584	0.732418	279	0.453	0.984645
280	0.0239921	0.118479	280	0.660898	0.948048		280	0.0560852	0.23866	280	0.0981791	0.93579		280	0.754423	0.959262	280	0.711966	0.984645
281	0.198178	0.46015	281	0.616335	0.932631		281	0.748648	0.865489	281	0.690553	0.93579		281	0.568738	0.905414	281	0.284796	0.984645
282	0.106477	0.308629	282	0.384844	0.897089		282	0.347874	0.57979	282	0.309656	0.93579		282	0.164079	0.687017	282	0.54038	0.984645
283	0.973555	0.993467	283	0.664549	0.948048		283	0.0421451	0.208124	283	0.524134	0.93579		283	0.170405	0.697659	283	0.30595	0.984645
284	0.476801	0.756774	284	0.158094	0.829744		284	0.0176517	0.141213	284	0.792226	0.93579		284	0.181398	0.717943	284	0.272703	0.984645
285	0.898161	0.966271	285	0.516786	0.925371		285	0.142582	0.399145	285	0.95798	0.980031		285	0.494404	0.890127	285	0.0698102	0.922387
286	0.0178377	0.0964202	286	0.0631268	0.777131		286	0.00110609	0.023674	286	4.06111e-05	0.0162444		286	0.455329	0.887274	286	0.452807	0.984645
287	0.0697646	0.230627	287	0.337648	0.897089		287	0.164887	0.418261	287	0.651719	0.93579		287	0.453433	0.887274	287	0.756269	0.985446
288	0.231216	0.508167	288	0.732368	0.976525		288	0.209085	0.449672	288	0.816195	0.93579		288	0.00012853	0.025706	288	0.00115569	0.154913
289	0.952957	0.981461	289	0.704002	0.971477		289	0.2911	0.529274	289	0.837075	0.93579		289	0.368265	0.865518	289	0.822084	0.985446
290	0.14152	0.374887	290	0.37029	0.897089		290	0.453568	0.666048	290	0.360425	0.93579		290	0.951056	0.989712	290	0.404116	0.984645
291	0.779111	0.918887	291	0.796903	0.978349		291	0.459598	0.666084	291	0.725041	0.93579		291	0.494592	0.890127	291	0.512325	0.984645
292	0.593869	0.822944	292	0.625147	0.932631		292	0.0855363	0.309299	292	0.0784908	0.93579		292	0.694905	0.944813	292	0.348741	0.984645
293	0.856517	0.953626	293	0.025624	0.777131		293	0.482615	0.68799	293	0.473115	0.93579		293	0.0749152	0.521884	293	0.258454	0.984645
294	0.113763	0.322731	294	0.159963	0.829744		294	0.310468	0.544859	294	0.973971	0.991319		294	0.747754	0.959262	294	0.795213	0.985446
295	0.684988	0.867073	295	0.674285	0.948048		295	0.368146	0.598362	295	0.789166	0.93579		295	0.501003	0.890673	295	0.768035	0.985446
296	0.611219	0.834428	296	0.213941	0.830939		296	0.208835	0.449672	296	0.837868	0.93579		296	0.81991	0.98238	296	0.346358	0.984645
297	0.633589	0.838001	297	0.512328	0.925371		297	0.263431	0.511516	297	0.458024	0.93579		297	0.20942	0.747394	297	0.636467	0.984645
298	0.659618	0.846825	298	0.576357	0.929544		298	0.0173093	0.141213	298	0.829432	0.93579		298	0.136722	0.662011	298	0.937218	0.985446
299	0.937762	0.976836	299	0.0303774	0.777131		299	0.122578	0.37145	299	0.0585863	0.93579		299	0.731652	0.959262	299	0.125098	0.967102
300	0.525927	0.795767	300	0.865459	0.978349		300	0.437311	0.660621	300	0.810446	0.93579		300	0.00150103	0.100069	300	0.266721	0.984645
301	0.306218	0.591725	301	0.140893	0.829744		301	0.345676	0.578904	301	0.498743	0.93579		301	0.0741452	0.521884	301	0.49547	0.984645
302	0.029115	0.135419	302	0.60188	0.929544		302	0.379702	0.609964	302	0.333264	0.93579		302	0.881376	0.98871	302	0.0261651	0.831206
303	0.986016	0.993467	303	0.99738	0.99738		303	0.241019	0.492705	303	0.657929	0.93579		303	0.239401	0.780102	303	0.440991	0.984645
304	0.385581	0.704637	304	0.356784	0.897089		304	0.000484607	0.0193843	304	0.128378	0.93579		304	0.750098	0.959262	304	0.871059	0.985446
305	0.060747	0.211294	305	0.958662	0.982316		305	0.151049	0.400249	305	0.640425	0.93579		305	0.0536751	0.521884	305	0.407323	0.984645
306	0.0033025	0.02642	306	0.440949	0.897089		306	0.179693	0.43562	306	0.979857	0.994779		306	0.29047	0.861529	306	0.711932	0.984645
307	0.0522797	0.191324	307	0.92454	0.978349		307	0.111563	0.351074	307	0.299099	0.93579		307	0.308888	0.861529	307	0.834765	0.985446
308	0.462346	0.751782	308	0.686813	0.95723		308	0.36124	0.594633	308	0.731898	0.93579		308	0.0339135	0.484479	308	0.25504	0.984645
309	0.544032	0.802707	309	0.965126	0.982316		309	0.295426	0.534032	309	0.485222	0.93579		309	0.857312	0.985926	309	0.505252	0.984645
310	0.916075	0.976785	310	0.940991	0.982316		310	0.0713994	0.271998	310	0.128149	0.93579		310	0.425897	0.878704	310	0.988593	0.989662
311	0.268188	0.558726	311	0.663106	0.948048		311	0.209098	0.449672	311	0.103899	0.93579		311	0.406317	0.869145	311	0.0259139	0.831206
312	0.0185254	0.0988019	312	0.303745	0.897089		312	0.00541816	0.0677269	312	0.325273	0.93579		312	0.523109	0.905414	312	0.250625	0.984645
313	0.860397	0.953626	313	0.83733	0.978349		313	0.790017	0.876896	313	0.332126	0.93579		313	0.842156	0.98238	313	0.553297	0.984645
314	0.516277	0.789907	314	0.37569	0.897089		314	0.447229	0.66398	314	0.7093	0.93579		314	0.928565	0.98871	314	0.969901	0.985446
315	0.249312	0.533287	315	0.166062	0.829744		315	0.210302	0.449844	315	0.828635	0.93579		315	0.570411	0.905414	315	0.960062	0.985446
316	0.46857	0.755005	316	0.802039	0.978349		316	0.725543	0.848588	316	0.102452	0.93579		316	0.756923	0.959262	316	0.757782	0.985446
317	0.766478	0.918887	317	0.348017	0.897089		317	0.392043	0.62229	317	0.122036	0.93579		317	0.466841	0.887274	317	0.705381	0.984645
318	0.180345	0.449387	318	0.897522	0.978349		318	0.542174	0.740169	318	0.890406	0.957653		318	0.302006	0.861529	318	0.239653	0.984645
319	0.722329	0.903071	319	0.844645	0.978349		319	0.940586	0.964704	319	0.183353	0.93579		319	0.838666	0.98238	319	0.976996	0.989234
320	0.749849	0.91445	320	0.883497	0.978349		320	0.0843246	0.309299	320	0.101725	0.93579		320	0.114199	0.614183	320	0.236351	0.984645
321	0.212734	0.483487	321	0.851271	0.978349		321	0.25377	0.50754	321	0.219171	0.93579		321	0.370696	0.865518	321	0.629252	0.984645
322	0.0158461	0.0892739	322	0.98494	0.992383		322	0.441828	0.660621	322	0.189333	0.93579		322	0.837118	0.98238	322	0.64837	0.984645
323	0.783351	0.918887	323	0.622813	0.932631		323	0.364896	0.598191	323	0.00739468	0.369734		323	0.688146	0.942666	323	0.328809	0.984645
324	0.890798	0.963025	324	0.418742	0.897089		324	0.00106832	0.023674	324	0.043767	0.93579		324	0.426171	0.878704	324	0.852381	0.985446
325	0.0850772	0.270643	325	0.104569	0.809097		325	0.743082	0.861545	325	0.360016	0.93579		325	0.164773	0.687017	325	0.104148	0.922387
326	0.903464	0.966271	326	0.952603	0.982316		326	0.0222566	0.156187	326	0.625849	0.93579		326	0.965103	0.991458	326	0.705465	0.984645
327	0.000477682	0.00516413	327	0.105369	0.809097		327	0.00946276	0.0942551	327	0.113098	0.93579		327	0.733545	0.959262	327	0.423827	0.984645
328	0.178446	0.448921	328	0.887018	0.978349		328	0.0609361	0.249358	328	0.782592	0.93579		328	0.0111984	0.337934	328	0.162934	0.980268
329	0.304789	0.591725	329	0.883499	0.978349		329	0.762565	0.86902	329	0.314049	0.93579		329	0.144385	0.662011	329	0.933724	0.985446
330	0.72886	0.905729	330	0.361793	0.897089		330	0.0338602	0.199177	330	0.793513	0.93579		330	0.130454	0.644215	330	0.536821	0.984645
331	0.135997	0.365092	331	0.181206	0.829744		331	0.0965159	0.327379	331	0.915978	0.963028		331	0.926899	0.98871	331	0.850356	0.985446
332	0.00544934	0.0384875	332	0.380167	0.897089		332	0.00186679	0.0311131	332	0.169603	0.93579		332	0.817257	0.98238	332	0.768376	0.985446
333	0.299622	0.590951	333	0.357349	0.897089		333	0.515097	0.708037	333	0.262444	0.93579		333	0.831065	0.98238	333	0.390223	0.984645
334	0.364968	0.688927	334	0.56055	0.925371		334	0.582289	0.773805	334	0.609894	0.93579		334	0.653743	0.938147	334	0.919139	0.985446
335	0.748055	0.91445	335	0.107543	0.809097		335	0.40018	0.630204	335	0.0162217	0.720966		335	0.54846	0.905414	335	0.575262	0.984645
336	0.722457	0.903071	336	0.317092	0.897089		336	0.0117176	0.101893	336	0.399062	0.93579		336	0.887486	0.98871	336	0.645007	0.984645
337	0.596951	0.822944	337	0.066971	0.777131		337	0.152531	0.401398	337	0.963868	0.983539		337	0.160557	0.687017	337	0.584829	0.984645
338	0.00773132	0.0524157	338	0.699877	0.971477		338	0.196376	0.449177	338	0.647641	0.93579		338	0.995423	0.995508	338	0.983426	0.989662
339	0.121447	0.342103	339	0.440682	0.897089		339	0.0113998	0.101433	339	0.00141927	0.101579		339	0.0964908	0.559367	339	0.14906	0.967102
340	0.731376	0.905729	340	0.189549	0.829744		340	0.276511	0.524192	340	0.890617	0.957653		340	0.936212	0.989712	340	0.608572	0.984645
341	0.531174	0.795767	341	0.951014	0.982316		341	0.0496637	0.220728	341	0.311252	0.93579		341	0.412639	0.874273	341	0.294433	0.984645
342	0.182569	0.449387	342	0.102978	0.809097		342	0.0982079	0.33011	342	0.738958	0.93579		342	0.370923	0.865518	342	0.553933	0.984645
343	0.250989	0.53402	343	0.308448	0.897089		343	0.0492757	0.220728	343	0.186255	0.93579		343	0.876361	0.98871	343	0.101736	0.922387
344	0.999818	0.999818	344	0.297521	0.897089		344	0.659418	0.815949	344	0.369117	0.93579		344	0.561895	0.905414	344	0.448321	0.984645
345	0.098672	0.299006	345	0.94544	0.982316		345	0.112344	0.351074	345	0.506157	0.93579		345	0.964832	0.991458	345	0.950538	0.985446
346	0.39784	0.710428	346	0.108921	0.809097		346	0.457527	0.666084	346	0.906958	0.96229		346	0.39664	0.867148	346	0.197788	0.984645
347	0.596892	0.822944	347	0.262622	0.897089		347	0.0701058	0.27107	347	0.651683	0.93579		347	0.227999	0.772878	347	0.488207	0.984645
348	0.587809	0.822944	348	0.90826	0.978349		348	0.00631631	0.0743095	348	0.110674	0.93579		348	0.306061	0.861529	348	0.35759	0.984645
349	0.248411	0.533287	349	0.52666	0.925371		349	0.605228	0.788571	349	0.298075	0.93579		349	0.185087	0.717943	349	0.417001	0.984645
350	0.975515	0.993467	350	0.131801	0.829744		350	0.00120313	0.023674	350	9.93019e-05	0.0198604		350	0.496246	0.890127	350	0.653247	0.984645
351	0.901075	0.966271	351	0.675484	0.948048		351	0.28666	0.52656	351	0.84333	0.93579		351	0.15699	0.687017	351	0.720433	0.984645
352	0.0382817	0.164653	352	0.0943081	0.809097		352	0.0819194	0.303405	352	0.63495	0.93579		352	0.276034	0.85592	352	0.946015	0.985446
353	0.497995	0.775454	353	0.186246	0.829744		353	0.0600238	0.249358	353	0.235417	0.93579		353	0.00232392	0.132795	353	0.148999	0.967102
354	0.789625	0.923538	354	0.143745	0.829744		354	0.270805	0.518286	354	0.311129	0.93579		354	0.030818	0.465897	354	0.430637	0.984645
355	0.00243146	0.0211431	355	0.316694	0.897089		355	0.0407113	0.208124	355	0.550733	0.93579		355	0.0254131	0.462057	355	0.151381	0.967102
356	0.62169	0.838001	356	0.592153	0.929544		356	0.0242008	0.161339	356	0.729926	0.93579		356	0.308527	0.861529	356	0.0651605	0.922387
357	0.431294	0.724863	357	0.52096	0.925371		357	0.824944	0.898688	357	0.735844	0.93579		357	0.0757076	0.521884	357	0.143628	0.967102
358	0.770981	0.918887	358	0.400278	0.897089		358	0.198937	0.449177	358	0.565614	0.93579		358	0.748322	0.959262	358	0.966846	0.985446
359	0.0281574	0.132727	359	0.768712	0.978349		359	0.203765	0.449672	359	0.670729	0.93579		359	0.075525	0.521884	359	0.390955	0.984645
360	0.630641	0.838001	360	0.0182449	0.777131		360	0.0416768	0.208124	360	0.479272	0.93579		360	0.733591	0.959262	360	0.324665	0.984645
361	0.199015	0.46015	361	0.581984	0.929544		361	0.662512	0.815949	361	0.344296	0.93579		361	0.0120541	0.337934	361	0.260322	0.984645
362	0.000308594	0.00352679	362	0.809741	0.978349		362	0.0208554	0.152982	362	0.74571	0.93579		362	0.0708651	0.521884	362	0.173748	0.984645
363	0.414668	0.720887	363	0.0215051	0.777131		363	0.320223	0.54739	363	0.647219	0.93579		363	0.0375313	0.512136	363	0.100901	0.922387
364	0.0602764	0.211294	364	0.346802	0.897089		364	0.137893	0.391186	364	0.683901	0.93579		364	0.0571143	0.521884	364	0.779376	0.985446
365	0.597211	0.822944	365	0.0682529	0.777131		365	0.0280145	0.169911	365	0.762637	0.93579		365	0.949777	0.989712	365	0.519572	0.984645
366	0.61458	0.836164	366	0.117319	0.809097		366	0.052056	0.226331	366	0.532826	0.93579		366	0.520729	0.905414	366	0.528528	0.984645
367	0.970853	0.993467	367	0.668169	0.948048		367	0.0419756	0.208124	367	0.00112237	0.101579		367	0.105801	0.599225	367	0.66313	0.984645
368	0.626666	0.838001	368	0.0144329	0.777131		368	0.0346007	0.199648	368	0.20441	0.93579		368	0.537265	0.905414	368	0.622246	0.984645
369	0.36706	0.689314	369	0.499691	0.925371		369	0.905263	0.945445	369	0.849056	0.938183		369	0.0314481	0.465897	369	0.0382889	0.891246
370	0.183242	0.449387	370	0.225487	0.854643		370	0.186417	0.44385	370	0.478831	0.93579		370	0.861697	0.985926	370	0.469579	0.984645
371	0.0852526	0.270643	371	0.432576	0.897089		371	0.00800272	0.0842391	371	0.470049	0.93579		371	0.275409	0.85592	371	0.474384	0.984645
372	0.50649	0.782223	372	0.909515	0.978349		372	0.933304	0.959695	372	0.561891	0.93579		372	0.112436	0.614183	372	0.196695	0.984645
373	0.19481	0.458377	373	0.165767	0.829744		373	0.137671	0.391186	373	0.517079	0.93579		373	0.49177	0.890127	373	0.0194847	0.831206
374	0.6395	0.838001	374	0.867597	0.978349		374	0.0513217	0.22559	374	0.510251	0.93579		374	0.85772	0.985926	374	0.178592	0.984645
375	0.171462	0.434081	375	0.0782826	0.79638		375	0.847902	0.901533	375	0.450474	0.93579		375	0.609183	0.937204	375	0.666066	0.984645
376	0.363178	0.688927	376	0.414596	0.897089		376	0.0788684	0.294835	376	0.00656524	0.369734		376	0.240656	0.780102	376	0.721252	0.984645
377	0.930983	0.976836	377	0.550198	0.925371		377	0.00989679	0.0942551	377	0.506039	0.93579		377	0.00397426	0.198713	377	0.135313	0.967102
378	0.982112	0.993467	378	0.0540945	0.777131		378	0.981722	0.989141	378	0.591226	0.93579		378	0.830737	0.98238	378	0.447288	0.984645
379	0.465297	0.753518	379	0.882998	0.978349		379	0.956472	0.978488	379	0.413406	0.93579		379	0.354276	0.865518	379	0.795446	0.985446
380	0.857693	0.953626	380	0.575867	0.929544		380	0.592058	0.77977	380	0.755036	0.93579		380	0.77792	0.96197	380	0.370296	0.984645
381	0.818036	0.953626	381	0.920508	0.978349		381	0.286071	0.52656	381	0.571343	0.93579		381	0.327273	0.861529	381	0.502509	0.984645
382	0.641975	0.838001	382	0.391297	0.897089		382	0.809402	0.887016	382	0.777482	0.93579		382	0.462182	0.887274	382	0.26491	0.984645
383	0.598691	0.822944	383	0.270809	0.897089		383	0.170338	0.420779	383	0.721668	0.93579		383	0.858371	0.985926	383	0.628364	0.984645
384	0.647356	0.838001	384	0.126281	0.829744		384	0.660624	0.815949	384	0.258837	0.93579		384	0.976584	0.991458	384	0.591721	0.984645
385	0.187794	0.449387	385	0.818468	0.978349		385	0.977553	0.987427	385	0.827624	0.93579		385	0.0398728	0.512136	385	0.455385	0.984645
386	0.303759	0.591725	386	0.166797	0.829744		386	0.198063	0.449177	386	0.655752	0.93579		386	0.940594	0.989712	386	0.549668	0.984645
387	0.0238147	0.118479	387	0.212905	0.830939		387	0.571967	0.765174	387	0.68577	0.93579		387	0.929387	0.98871	387	0.673422	0.984645
388	0.00311502	0.0259585	388	0.836934	0.978349		388	0.165213	0.418261	388	0.069787	0.93579		388	0.0558576	0.521884	388	0.953506	0.985446
389	0.371392	0.694191	389	0.720679	0.976525		389	0.260818	0.511516	389	0.458029	0.93579		389	0.983893	0.99231	389	0.608195	0.984645
390	0.00352139	0.0270876	390	0.207436	0.829744		390	0.160725	0.412116	390	0.893489	0.958166		390	0.0126725	0.337934	390	0.0424266	0.891246
391	0.0683654	0.22809	391	0.743505	0.978297		391	0.150642	0.400249	391	0.863586	0.94381		391	0.185602	0.717943	391	0.727396	0.985446
392	0.00339058	0.0265928	392	0.74683	0.978349		392	0.0610927	0.249358	392	0.897761	0.960172		392	0.0114361	0.337934	392	0.798209	0.985446
393	0.274031	0.564439	393	0.807025	0.978349		393	0.104202	0.336468	393	0.662162	0.93579		393	0.0297441	0.465897	393	0.263352	0.984645
394	0.0319008	0.143587	394	0.465771	0.917774		394	0.485033	0.68799	394	0.941595	0.973435		394	0.365562	0.865518	394	0.676941	0.984645
395	0.662641	0.846825	395	0.78688	0.978349		395	0.316033	0.544859	395	0.101918	0.93579		395	0.197523	0.732418	395	0.285946	0.984645
396	0.0664154	0.225137	396	0.500156	0.925371		396	0.126813	0.377882	396	0.666531	0.93579		396	0.754146	0.959262	396	0.0262946	0.831206
397	0.448362	0.744169	397	0.169689	0.829744		397	0.0558742	0.23866	397	0.334476	0.93579		397	0.620978	0.938147	397	0.428933	0.984645
398	0.838203	0.953626	398	0.439489	0.897089		398	0.0072053	0.0823463	398	0.176064	0.93579		398	0.544282	0.905414	398	0.696185	0.984645
399	0.773033	0.918887	399	0.160594	0.829744		399	0.313002	0.544859	399	0.0639971	0.93579		399	0.419283	0.87808	399	0.707826	0.984645
400	0.836376	0.953626	400	0.80786	0.978349		400	0.0349384	0.199648	400	0.324452	0.93579		400	0.232341	0.780102	400	0.760839	0.985446

## Sheet: S4 Tab
subject_id	group	version	specificity	region	nps
2102	Recall	Different	Non-corresponding	LEFE	0.0112052
2102	Recall	Same	Non-corresponding	LEFE	0.00658672
2103	Recall	Different	Non-corresponding	LEFE	-0.00709892
2103	Recall	Same	Non-corresponding	LEFE	-0.00442937
2104	Recall	Different	Non-corresponding	LEFE	0.0124601
2104	Recall	Same	Non-corresponding	LEFE	0.00629186
2106	Recall	Different	Non-corresponding	LEFE	0.0056937
2106	Recall	Same	Non-corresponding	LEFE	0.00259736
2107	Recall	Different	Non-corresponding	LEFE	-0.00661362
2107	Recall	Same	Non-corresponding	LEFE	-0.00142663
2108	Recall	Different	Non-corresponding	LEFE	0.0115227
2108	Recall	Same	Non-corresponding	LEFE	0.0103894
2109	Recall	Different	Non-corresponding	LEFE	0.00922196
2109	Recall	Same	Non-corresponding	LEFE	0.00783088
2110	Recall	Different	Non-corresponding	LEFE	0.00323148
2110	Recall	Same	Non-corresponding	LEFE	0.0116525
2111	Recall	Different	Non-corresponding	LEFE	-0.00197199
2111	Recall	Same	Non-corresponding	LEFE	-0.00624709
2112	Recall	Different	Non-corresponding	LEFE	0.0079206
2112	Recall	Same	Non-corresponding	LEFE	0.00593373
2114	Recall	Different	Non-corresponding	LEFE	-0.00257751
2114	Recall	Same	Non-corresponding	LEFE	-0.00224957
2115	Recall	Different	Non-corresponding	LEFE	0.00784599
2115	Recall	Same	Non-corresponding	LEFE	0.0072986
2116	Recall	Different	Non-corresponding	LEFE	-0.00134803
2116	Recall	Same	Non-corresponding	LEFE	-0.000390885
2117	Recall	Different	Non-corresponding	LEFE	0.00835237
2117	Recall	Same	Non-corresponding	LEFE	0.00779262
2118	Recall	Different	Non-corresponding	LEFE	0.00639849
2118	Recall	Same	Non-corresponding	LEFE	0.006444
2119	Recall	Different	Non-corresponding	LEFE	-0.0143923
2119	Recall	Same	Non-corresponding	LEFE	-0.00743215
2120	Recall	Different	Non-corresponding	LEFE	-0.0117326
2120	Recall	Same	Non-corresponding	LEFE	-0.00600205
2121	Recall	Different	Non-corresponding	LEFE	0.00662889
2121	Recall	Same	Non-corresponding	LEFE	0.0101766
2123	Recall	Different	Non-corresponding	LEFE	0.00218633
2123	Recall	Same	Non-corresponding	LEFE	0.00953472
2124	Recall	Different	Non-corresponding	LEFE	-0.000237473
2124	Recall	Same	Non-corresponding	LEFE	0.00290133
2125	Recall	Different	Non-corresponding	LEFE	0.000835876
2125	Recall	Same	Non-corresponding	LEFE	-0.0037187
2126	Recall	Different	Non-corresponding	LEFE	0.00368824
2126	Recall	Same	Non-corresponding	LEFE	0.00301498
2127	Recall	Different	Non-corresponding	LEFE	0.00922618
2127	Recall	Same	Non-corresponding	LEFE	0.00298806
2128	Recall	Different	Non-corresponding	LEFE	0.0163895
2128	Recall	Same	Non-corresponding	LEFE	0.0183536
2129	Recall	Different	Non-corresponding	LEFE	-0.00263027
2129	Recall	Same	Non-corresponding	LEFE	0.0021197
2130	Recall	Different	Non-corresponding	LEFE	-0.000811902
2130	Recall	Same	Non-corresponding	LEFE	0.00319249
2131	Recall	Different	Non-corresponding	LEFE	0.00649305
2131	Recall	Same	Non-corresponding	LEFE	0.00623198
2132	Recall	Different	Non-corresponding	LEFE	0.0118612
2132	Recall	Same	Non-corresponding	LEFE	0.0139923
2133	Recall	Different	Non-corresponding	LEFE	0.00825578
2133	Recall	Same	Non-corresponding	LEFE	0.00977725
2134	Recall	Different	Non-corresponding	LEFE	0.0106878
2134	Recall	Same	Non-corresponding	LEFE	0.0113907
2135	Recall	Different	Non-corresponding	LEFE	0.0102238
2135	Recall	Same	Non-corresponding	LEFE	0.0193021
2136	Recall	Different	Non-corresponding	LEFE	0.0198032
2136	Recall	Same	Non-corresponding	LEFE	0.0231375
2137	Recall	Different	Non-corresponding	LEFE	0.00438755
2137	Recall	Same	Non-corresponding	LEFE	0.00276232
2138	Recall	Different	Non-corresponding	LEFE	0.00606173
2138	Recall	Same	Non-corresponding	LEFE	0.00507854
2139	Recall	Different	Non-corresponding	LEFE	0.013864
2139	Recall	Same	Non-corresponding	LEFE	0.0203363
2141	Recall	Different	Non-corresponding	LEFE	0.0133411
2141	Recall	Same	Non-corresponding	LEFE	0.0221255
2142	Recall	Different	Non-corresponding	LEFE	-0.00277758
2142	Recall	Same	Non-corresponding	LEFE	2.74756e-05
2143	Recall	Different	Non-corresponding	LEFE	0.0151944
2143	Recall	Same	Non-corresponding	LEFE	0.0110479
2145	Recall	Different	Non-corresponding	LEFE	0.0111322
2145	Recall	Same	Non-corresponding	LEFE	0.0125188
2146	Recall	Different	Non-corresponding	LEFE	0.00593991
2146	Recall	Same	Non-corresponding	LEFE	0.00479697
2147	Recall	Different	Non-corresponding	LEFE	0.0129381
2147	Recall	Same	Non-corresponding	LEFE	0.0188704
2148	Recall	Different	Non-corresponding	LEFE	-0.000235304
2148	Recall	Same	Non-corresponding	LEFE	0.00419234
2149	Recall	Different	Non-corresponding	LEFE	0.00229074
2149	Recall	Same	Non-corresponding	LEFE	0.0105315
2102	Recall	Different	Corresponding	LEFE	0.0163056
2102	Recall	Same	Corresponding	LEFE	0.013275
2103	Recall	Different	Corresponding	LEFE	-0.00455457
2103	Recall	Same	Corresponding	LEFE	0.00107298
2104	Recall	Different	Corresponding	LEFE	0.0200714
2104	Recall	Same	Corresponding	LEFE	0.0138511
2106	Recall	Different	Corresponding	LEFE	0.00652694
2106	Recall	Same	Corresponding	LEFE	0.00210088
2107	Recall	Different	Corresponding	LEFE	-0.00925963
2107	Recall	Same	Corresponding	LEFE	-0.000812341
2108	Recall	Different	Corresponding	LEFE	0.0170855
2108	Recall	Same	Corresponding	LEFE	0.0174481
2109	Recall	Different	Corresponding	LEFE	0.0169281
2109	Recall	Same	Corresponding	LEFE	0.0132359
2110	Recall	Different	Corresponding	LEFE	0.00478677
2110	Recall	Same	Corresponding	LEFE	0.0183519
2111	Recall	Different	Corresponding	LEFE	0.00087695
2111	Recall	Same	Corresponding	LEFE	-0.00901122
2112	Recall	Different	Corresponding	LEFE	0.0138429
2112	Recall	Same	Corresponding	LEFE	0.0134347
2114	Recall	Different	Corresponding	LEFE	0.0085778
2114	Recall	Same	Corresponding	LEFE	0.00241229
2115	Recall	Different	Corresponding	LEFE	0.0127844
2115	Recall	Same	Corresponding	LEFE	0.0150541
2116	Recall	Different	Corresponding	LEFE	0.000122413
2116	Recall	Same	Corresponding	LEFE	0.00247126
2117	Recall	Different	Corresponding	LEFE	0.00946368
2117	Recall	Same	Corresponding	LEFE	0.00933946
2118	Recall	Different	Corresponding	LEFE	0.00941125
2118	Recall	Same	Corresponding	LEFE	0.0088986
2119	Recall	Different	Corresponding	LEFE	-0.0113856
2119	Recall	Same	Corresponding	LEFE	0.000408225
2120	Recall	Different	Corresponding	LEFE	-0.0117863
2120	Recall	Same	Corresponding	LEFE	-0.00296475
2121	Recall	Different	Corresponding	LEFE	0.00840038
2121	Recall	Same	Corresponding	LEFE	0.0148909
2123	Recall	Different	Corresponding	LEFE	0.00407517
2123	Recall	Same	Corresponding	LEFE	0.0117652
2124	Recall	Different	Corresponding	LEFE	0.00112455
2124	Recall	Same	Corresponding	LEFE	0.0109173
2125	Recall	Different	Corresponding	LEFE	0.00348415
2125	Recall	Same	Corresponding	LEFE	-0.00168576
2126	Recall	Different	Corresponding	LEFE	0.0117148
2126	Recall	Same	Corresponding	LEFE	0.012999
2127	Recall	Different	Corresponding	LEFE	0.0172033
2127	Recall	Same	Corresponding	LEFE	0.0104085
2128	Recall	Different	Corresponding	LEFE	0.0195722
2128	Recall	Same	Corresponding	LEFE	0.0257582
2129	Recall	Different	Corresponding	LEFE	0.000181924
2129	Recall	Same	Corresponding	LEFE	0.00705388
2130	Recall	Different	Corresponding	LEFE	0.000757581
2130	Recall	Same	Corresponding	LEFE	0.00755789
2131	Recall	Different	Corresponding	LEFE	0.00705461
2131	Recall	Same	Corresponding	LEFE	0.00886559
2132	Recall	Different	Corresponding	LEFE	0.0109891
2132	Recall	Same	Corresponding	LEFE	0.0177339
2133	Recall	Different	Corresponding	LEFE	0.00516355
2133	Recall	Same	Corresponding	LEFE	0.0116809
2134	Recall	Different	Corresponding	LEFE	0.0146732
2134	Recall	Same	Corresponding	LEFE	0.0209852
2135	Recall	Different	Corresponding	LEFE	0.0130522
2135	Recall	Same	Corresponding	LEFE	0.0226754
2136	Recall	Different	Corresponding	LEFE	0.0246533
2136	Recall	Same	Corresponding	LEFE	0.0306463
2137	Recall	Different	Corresponding	LEFE	0.00879027
2137	Recall	Same	Corresponding	LEFE	0.00797146
2138	Recall	Different	Corresponding	LEFE	0.00957454
2138	Recall	Same	Corresponding	LEFE	0.0141427
2139	Recall	Different	Corresponding	LEFE	0.0186411
2139	Recall	Same	Corresponding	LEFE	0.0246283
2141	Recall	Different	Corresponding	LEFE	0.0187162
2141	Recall	Same	Corresponding	LEFE	0.0291461
2142	Recall	Different	Corresponding	LEFE	-0.00393757
2142	Recall	Same	Corresponding	LEFE	0.00239807
2143	Recall	Different	Corresponding	LEFE	0.0190467
2143	Recall	Same	Corresponding	LEFE	0.0131173
2145	Recall	Different	Corresponding	LEFE	0.0150791
2145	Recall	Same	Corresponding	LEFE	0.0173485
2146	Recall	Different	Corresponding	LEFE	0.00786219
2146	Recall	Same	Corresponding	LEFE	0.00934881
2147	Recall	Different	Corresponding	LEFE	0.0187574
2147	Recall	Same	Corresponding	LEFE	0.0251156
2148	Recall	Different	Corresponding	LEFE	0.00309012
2148	Recall	Same	Corresponding	LEFE	0.00769142
2149	Recall	Different	Corresponding	LEFE	0.00557014
2149	Recall	Same	Corresponding	LEFE	0.0175977
2001	Control	Different	Non-corresponding	LEFE	0.00406968
2001	Control	Same	Non-corresponding	LEFE	0.00385349
2002	Control	Different	Non-corresponding	LEFE	0.00947875
2002	Control	Same	Non-corresponding	LEFE	0.00772938
2003	Control	Different	Non-corresponding	LEFE	0.00524944
2003	Control	Same	Non-corresponding	LEFE	0.00298005
2004	Control	Different	Non-corresponding	LEFE	0.000465777
2004	Control	Same	Non-corresponding	LEFE	-0.000610284
2005	Control	Different	Non-corresponding	LEFE	0.00826745
2005	Control	Same	Non-corresponding	LEFE	0.00948604
2007	Control	Different	Non-corresponding	LEFE	0.0046362
2007	Control	Same	Non-corresponding	LEFE	0.00459841
2008	Control	Different	Non-corresponding	LEFE	0.00630819
2008	Control	Same	Non-corresponding	LEFE	0.004234
2009	Control	Different	Non-corresponding	LEFE	0.00650339
2009	Control	Same	Non-corresponding	LEFE	0.00553169
2010	Control	Different	Non-corresponding	LEFE	0.00401012
2010	Control	Same	Non-corresponding	LEFE	0.00328298
2011	Control	Different	Non-corresponding	LEFE	0.00793882
2011	Control	Same	Non-corresponding	LEFE	0.00992764
2012	Control	Different	Non-corresponding	LEFE	0.00421005
2012	Control	Same	Non-corresponding	LEFE	0.00279675
2013	Control	Different	Non-corresponding	LEFE	0.00795187
2013	Control	Same	Non-corresponding	LEFE	0.00773581
2014	Control	Different	Non-corresponding	LEFE	-0.00137605
2014	Control	Same	Non-corresponding	LEFE	-0.00279534
2015	Control	Different	Non-corresponding	LEFE	0.00359664
2015	Control	Same	Non-corresponding	LEFE	0.00412647
2016	Control	Different	Non-corresponding	LEFE	-0.000912297
2016	Control	Same	Non-corresponding	LEFE	-0.00062005
2017	Control	Different	Non-corresponding	LEFE	0.00402356
2017	Control	Same	Non-corresponding	LEFE	0.00400336
2018	Control	Different	Non-corresponding	LEFE	0.0041675
2018	Control	Same	Non-corresponding	LEFE	0.00360108
2019	Control	Different	Non-corresponding	LEFE	0.0101401
2019	Control	Same	Non-corresponding	LEFE	0.00940203
2021	Control	Different	Non-corresponding	LEFE	-0.000238716
2021	Control	Same	Non-corresponding	LEFE	-0.00248603
2022	Control	Different	Non-corresponding	LEFE	0.00145457
2022	Control	Same	Non-corresponding	LEFE	0.00236927
2023	Control	Different	Non-corresponding	LEFE	0.00744948
2023	Control	Same	Non-corresponding	LEFE	0.008691
2024	Control	Different	Non-corresponding	LEFE	0.00313027
2024	Control	Same	Non-corresponding	LEFE	0.00296115
2025	Control	Different	Non-corresponding	LEFE	0.0042535
2025	Control	Same	Non-corresponding	LEFE	0.00224019
2026	Control	Different	Non-corresponding	LEFE	0.00248396
2026	Control	Same	Non-corresponding	LEFE	0.000835553
2027	Control	Different	Non-corresponding	LEFE	0.00305251
2027	Control	Same	Non-corresponding	LEFE	0.00152049
2028	Control	Different	Non-corresponding	LEFE	0.00965462
2028	Control	Same	Non-corresponding	LEFE	0.00787664
2029	Control	Different	Non-corresponding	LEFE	0.0024695
2029	Control	Same	Non-corresponding	LEFE	0.00104949
2030	Control	Different	Non-corresponding	LEFE	0.00266583
2030	Control	Same	Non-corresponding	LEFE	0.0030291
2032	Control	Different	Non-corresponding	LEFE	0.00177401
2032	Control	Same	Non-corresponding	LEFE	0.00114497
2033	Control	Different	Non-corresponding	LEFE	0.00248168
2033	Control	Same	Non-corresponding	LEFE	0.00490526
2034	Control	Different	Non-corresponding	LEFE	0.00310893
2034	Control	Same	Non-corresponding	LEFE	0.00290928
2035	Control	Different	Non-corresponding	LEFE	0.00198195
2035	Control	Same	Non-corresponding	LEFE	0.00135162
2036	Control	Different	Non-corresponding	LEFE	0.00351475
2036	Control	Same	Non-corresponding	LEFE	0.00146328
2042	Control	Different	Non-corresponding	LEFE	0.00110497
2042	Control	Same	Non-corresponding	LEFE	0.00254722
2044	Control	Different	Non-corresponding	LEFE	-0.00394922
2044	Control	Same	Non-corresponding	LEFE	-0.00417932
2045	Control	Different	Non-corresponding	LEFE	0.00717649
2045	Control	Same	Non-corresponding	LEFE	0.00479181
2046	Control	Different	Non-corresponding	LEFE	0.00800371
2046	Control	Same	Non-corresponding	LEFE	0.00584524
2047	Control	Different	Non-corresponding	LEFE	0.00679089
2047	Control	Same	Non-corresponding	LEFE	0.00555392
2048	Control	Different	Non-corresponding	LEFE	0.00344493
2048	Control	Same	Non-corresponding	LEFE	0.00197619
2049	Control	Different	Non-corresponding	LEFE	0.00360119
2049	Control	Same	Non-corresponding	LEFE	0.00193314
2050	Control	Different	Non-corresponding	LEFE	0.00905394
2050	Control	Same	Non-corresponding	LEFE	0.00756693
2051	Control	Different	Non-corresponding	LEFE	0.00490412
2051	Control	Same	Non-corresponding	LEFE	0.00554504
2052	Control	Different	Non-corresponding	LEFE	0.00494844
2052	Control	Same	Non-corresponding	LEFE	0.00591241
2053	Control	Different	Non-corresponding	LEFE	0.0037624
2053	Control	Same	Non-corresponding	LEFE	0.00308735
2054	Control	Different	Non-corresponding	LEFE	4.52229e-05
2054	Control	Same	Non-corresponding	LEFE	0.000160441
2055	Control	Different	Non-corresponding	LEFE	0.00271874
2055	Control	Same	Non-corresponding	LEFE	0.0027269
2056	Control	Different	Non-corresponding	LEFE	0.0128484
2056	Control	Same	Non-corresponding	LEFE	0.0108237
2057	Control	Different	Non-corresponding	LEFE	-7.98308e-06
2057	Control	Same	Non-corresponding	LEFE	-0.0018457
2058	Control	Different	Non-corresponding	LEFE	0.0029582
2058	Control	Same	Non-corresponding	LEFE	0.00298092
2059	Control	Different	Non-corresponding	LEFE	-0.000566591
2059	Control	Same	Non-corresponding	LEFE	0.00139241
2060	Control	Different	Non-corresponding	LEFE	0.00506575
2060	Control	Same	Non-corresponding	LEFE	0.00628262
2061	Control	Different	Non-corresponding	LEFE	-0.000367553
2061	Control	Same	Non-corresponding	LEFE	-0.00165973
2062	Control	Different	Non-corresponding	LEFE	0.00113816
2062	Control	Same	Non-corresponding	LEFE	0.00102066
2063	Control	Different	Non-corresponding	LEFE	0.00613592
2063	Control	Same	Non-corresponding	LEFE	0.00498361
2064	Control	Different	Non-corresponding	LEFE	0.00734269
2064	Control	Same	Non-corresponding	LEFE	0.00519526
2065	Control	Different	Non-corresponding	LEFE	0.00838067
2065	Control	Same	Non-corresponding	LEFE	0.00900174
2066	Control	Different	Non-corresponding	LEFE	0.00516823
2066	Control	Same	Non-corresponding	LEFE	0.0050053
2001	Control	Different	Corresponding	LEFE	0.00512627
2001	Control	Same	Corresponding	LEFE	0.00476374
2002	Control	Different	Corresponding	LEFE	0.0150519
2002	Control	Same	Corresponding	LEFE	0.00995536
2003	Control	Different	Corresponding	LEFE	0.00747477
2003	Control	Same	Corresponding	LEFE	0.00445522
2004	Control	Different	Corresponding	LEFE	0.00421155
2004	Control	Same	Corresponding	LEFE	0.00212793
2005	Control	Different	Corresponding	LEFE	0.0148796
2005	Control	Same	Corresponding	LEFE	0.0125145
2007	Control	Different	Corresponding	LEFE	0.010411
2007	Control	Same	Corresponding	LEFE	0.00925413
2008	Control	Different	Corresponding	LEFE	0.0146144
2008	Control	Same	Corresponding	LEFE	0.0128847
2009	Control	Different	Corresponding	LEFE	0.0137869
2009	Control	Same	Corresponding	LEFE	0.0136554
2010	Control	Different	Corresponding	LEFE	0.011639
2010	Control	Same	Corresponding	LEFE	0.0128818
2011	Control	Different	Corresponding	LEFE	0.00793159
2011	Control	Same	Corresponding	LEFE	0.0115593
2012	Control	Different	Corresponding	LEFE	0.00702535
2012	Control	Same	Corresponding	LEFE	0.00349167
2013	Control	Different	Corresponding	LEFE	0.00973245
2013	Control	Same	Corresponding	LEFE	0.0127913
2014	Control	Different	Corresponding	LEFE	0.00526665
2014	Control	Same	Corresponding	LEFE	0.00148007
2015	Control	Different	Corresponding	LEFE	0.0121888
2015	Control	Same	Corresponding	LEFE	0.00845171
2016	Control	Different	Corresponding	LEFE	2.01558e-05
2016	Control	Same	Corresponding	LEFE	-0.00113617
2017	Control	Different	Corresponding	LEFE	0.0112959
2017	Control	Same	Corresponding	LEFE	0.0129734
2018	Control	Different	Corresponding	LEFE	0.0122589
2018	Control	Same	Corresponding	LEFE	0.0113741
2019	Control	Different	Corresponding	LEFE	0.0162265
2019	Control	Same	Corresponding	LEFE	0.0152679
2021	Control	Different	Corresponding	LEFE	0.00463668
2021	Control	Same	Corresponding	LEFE	0.0028366
2022	Control	Different	Corresponding	LEFE	0.0072266
2022	Control	Same	Corresponding	LEFE	0.00737289
2023	Control	Different	Corresponding	LEFE	0.0108334
2023	Control	Same	Corresponding	LEFE	0.00970176
2024	Control	Different	Corresponding	LEFE	0.00847445
2024	Control	Same	Corresponding	LEFE	0.00660882
2025	Control	Different	Corresponding	LEFE	0.00905434
2025	Control	Same	Corresponding	LEFE	0.00715097
2026	Control	Different	Corresponding	LEFE	0.009799
2026	Control	Same	Corresponding	LEFE	0.00709564
2027	Control	Different	Corresponding	LEFE	0.00749215
2027	Control	Same	Corresponding	LEFE	0.00771218
2028	Control	Different	Corresponding	LEFE	0.0140142
2028	Control	Same	Corresponding	LEFE	0.0105536
2029	Control	Different	Corresponding	LEFE	0.00128521
2029	Control	Same	Corresponding	LEFE	-0.000258932
2030	Control	Different	Corresponding	LEFE	0.0066584
2030	Control	Same	Corresponding	LEFE	0.00907403
2032	Control	Different	Corresponding	LEFE	0.00907041
2032	Control	Same	Corresponding	LEFE	0.00361078
2033	Control	Different	Corresponding	LEFE	0.00840707
2033	Control	Same	Corresponding	LEFE	0.0124357
2034	Control	Different	Corresponding	LEFE	0.00113386
2034	Control	Same	Corresponding	LEFE	0.00132088
2035	Control	Different	Corresponding	LEFE	0.00710023
2035	Control	Same	Corresponding	LEFE	0.00494196
2036	Control	Different	Corresponding	LEFE	0.00941359
2036	Control	Same	Corresponding	LEFE	0.00710554
2042	Control	Different	Corresponding	LEFE	0.0110352
2042	Control	Same	Corresponding	LEFE	0.0112141
2044	Control	Different	Corresponding	LEFE	0.000641854
2044	Control	Same	Corresponding	LEFE	-0.000235133
2045	Control	Different	Corresponding	LEFE	0.00646128
2045	Control	Same	Corresponding	LEFE	0.00648383
2046	Control	Different	Corresponding	LEFE	0.0167806
2046	Control	Same	Corresponding	LEFE	0.0138061
2047	Control	Different	Corresponding	LEFE	0.0118286
2047	Control	Same	Corresponding	LEFE	0.00921251
2048	Control	Different	Corresponding	LEFE	0.0110639
2048	Control	Same	Corresponding	LEFE	0.00979111
2049	Control	Different	Corresponding	LEFE	0.00680886
2049	Control	Same	Corresponding	LEFE	0.00490009
2050	Control	Different	Corresponding	LEFE	0.00963108
2050	Control	Same	Corresponding	LEFE	0.00797653
2051	Control	Different	Corresponding	LEFE	0.0103241
2051	Control	Same	Corresponding	LEFE	0.00848608
2052	Control	Different	Corresponding	LEFE	0.0118069
2052	Control	Same	Corresponding	LEFE	0.00841618
2053	Control	Different	Corresponding	LEFE	0.00569434
2053	Control	Same	Corresponding	LEFE	0.009895
2054	Control	Different	Corresponding	LEFE	0.00519143
2054	Control	Same	Corresponding	LEFE	0.00313946
2055	Control	Different	Corresponding	LEFE	0.00932333
2055	Control	Same	Corresponding	LEFE	0.00415244
2056	Control	Different	Corresponding	LEFE	0.0124171
2056	Control	Same	Corresponding	LEFE	0.00934639
2057	Control	Different	Corresponding	LEFE	0.00835605
2057	Control	Same	Corresponding	LEFE	0.00860807
2058	Control	Different	Corresponding	LEFE	0.00521643
2058	Control	Same	Corresponding	LEFE	0.00614085
2059	Control	Different	Corresponding	LEFE	0.0074086
2059	Control	Same	Corresponding	LEFE	0.00534241
2060	Control	Different	Corresponding	LEFE	0.0100487
2060	Control	Same	Corresponding	LEFE	0.00927269
2061	Control	Different	Corresponding	LEFE	0.00476829
2061	Control	Same	Corresponding	LEFE	0.00403237
2062	Control	Different	Corresponding	LEFE	0.00587651
2062	Control	Same	Corresponding	LEFE	0.00402038
2063	Control	Different	Corresponding	LEFE	0.00905386
2063	Control	Same	Corresponding	LEFE	0.00446478
2064	Control	Different	Corresponding	LEFE	0.0134418
2064	Control	Same	Corresponding	LEFE	0.013201
2065	Control	Different	Corresponding	LEFE	0.0129687
2065	Control	Same	Corresponding	LEFE	0.0123934
2066	Control	Different	Corresponding	LEFE	0.0125489
2066	Control	Same	Corresponding	LEFE	0.0141477
2102	Recall	Different	Non-corresponding	LPCC	0.0119199
2102	Recall	Same	Non-corresponding	LPCC	0.0141285
2103	Recall	Different	Non-corresponding	LPCC	0.010922
2103	Recall	Same	Non-corresponding	LPCC	0.00813487
2104	Recall	Different	Non-corresponding	LPCC	0.00907268
2104	Recall	Same	Non-corresponding	LPCC	0.0106105
2106	Recall	Different	Non-corresponding	LPCC	0.0158456
2106	Recall	Same	Non-corresponding	LPCC	0.0149884
2107	Recall	Different	Non-corresponding	LPCC	0.0135768
2107	Recall	Same	Non-corresponding	LPCC	0.00833432
2108	Recall	Different	Non-corresponding	LPCC	0.0159433
2108	Recall	Same	Non-corresponding	LPCC	0.014472
2109	Recall	Different	Non-corresponding	LPCC	0.00727507
2109	Recall	Same	Non-corresponding	LPCC	0.00487794
2110	Recall	Different	Non-corresponding	LPCC	0.0231628
2110	Recall	Same	Non-corresponding	LPCC	0.0234824
2111	Recall	Different	Non-corresponding	LPCC	0.0146615
2111	Recall	Same	Non-corresponding	LPCC	0.0212054
2112	Recall	Different	Non-corresponding	LPCC	0.0176556
2112	Recall	Same	Non-corresponding	LPCC	0.0165865
2114	Recall	Different	Non-corresponding	LPCC	0.00616878
2114	Recall	Same	Non-corresponding	LPCC	0.00574613
2115	Recall	Different	Non-corresponding	LPCC	0.00767035
2115	Recall	Same	Non-corresponding	LPCC	0.00806276
2116	Recall	Different	Non-corresponding	LPCC	0.0129645
2116	Recall	Same	Non-corresponding	LPCC	0.0110775
2117	Recall	Different	Non-corresponding	LPCC	0.0140762
2117	Recall	Same	Non-corresponding	LPCC	0.0154189
2118	Recall	Different	Non-corresponding	LPCC	0.0061626
2118	Recall	Same	Non-corresponding	LPCC	0.0109727
2119	Recall	Different	Non-corresponding	LPCC	-0.00408028
2119	Recall	Same	Non-corresponding	LPCC	-0.00185506
2120	Recall	Different	Non-corresponding	LPCC	0.0129265
2120	Recall	Same	Non-corresponding	LPCC	0.0148187
2121	Recall	Different	Non-corresponding	LPCC	0.00679956
2121	Recall	Same	Non-corresponding	LPCC	0.0112006
2123	Recall	Different	Non-corresponding	LPCC	0.00414462
2123	Recall	Same	Non-corresponding	LPCC	0.00327185
2124	Recall	Different	Non-corresponding	LPCC	0.0167933
2124	Recall	Same	Non-corresponding	LPCC	0.0170857
2125	Recall	Different	Non-corresponding	LPCC	0.00997898
2125	Recall	Same	Non-corresponding	LPCC	0.0161703
2126	Recall	Different	Non-corresponding	LPCC	0.0116873
2126	Recall	Same	Non-corresponding	LPCC	0.0111325
2127	Recall	Different	Non-corresponding	LPCC	0.0108768
2127	Recall	Same	Non-corresponding	LPCC	0.0138903
2128	Recall	Different	Non-corresponding	LPCC	0.00368089
2128	Recall	Same	Non-corresponding	LPCC	0.00892293
2129	Recall	Different	Non-corresponding	LPCC	0.0135054
2129	Recall	Same	Non-corresponding	LPCC	0.0154348
2130	Recall	Different	Non-corresponding	LPCC	0.0115137
2130	Recall	Same	Non-corresponding	LPCC	0.00908951
2131	Recall	Different	Non-corresponding	LPCC	-0.00243964
2131	Recall	Same	Non-corresponding	LPCC	-0.00281099
2132	Recall	Different	Non-corresponding	LPCC	0.00786649
2132	Recall	Same	Non-corresponding	LPCC	0.0105685
2133	Recall	Different	Non-corresponding	LPCC	0.0228349
2133	Recall	Same	Non-corresponding	LPCC	0.0165561
2134	Recall	Different	Non-corresponding	LPCC	0.00981849
2134	Recall	Same	Non-corresponding	LPCC	0.0120223
2135	Recall	Different	Non-corresponding	LPCC	0.0042284
2135	Recall	Same	Non-corresponding	LPCC	0.00237179
2136	Recall	Different	Non-corresponding	LPCC	0.0142574
2136	Recall	Same	Non-corresponding	LPCC	0.0267871
2137	Recall	Different	Non-corresponding	LPCC	0.0109163
2137	Recall	Same	Non-corresponding	LPCC	0.00640165
2138	Recall	Different	Non-corresponding	LPCC	0.00768051
2138	Recall	Same	Non-corresponding	LPCC	0.0119793
2139	Recall	Different	Non-corresponding	LPCC	0.0260068
2139	Recall	Same	Non-corresponding	LPCC	0.0284336
2141	Recall	Different	Non-corresponding	LPCC	0.0146121
2141	Recall	Same	Non-corresponding	LPCC	0.0220748
2142	Recall	Different	Non-corresponding	LPCC	0.000139882
2142	Recall	Same	Non-corresponding	LPCC	0.00750157
2143	Recall	Different	Non-corresponding	LPCC	0.00754313
2143	Recall	Same	Non-corresponding	LPCC	0.01258
2145	Recall	Different	Non-corresponding	LPCC	-0.00161408
2145	Recall	Same	Non-corresponding	LPCC	-0.00446016
2146	Recall	Different	Non-corresponding	LPCC	0.0176885
2146	Recall	Same	Non-corresponding	LPCC	0.00758646
2147	Recall	Different	Non-corresponding	LPCC	-0.00312943
2147	Recall	Same	Non-corresponding	LPCC	-0.00585559
2148	Recall	Different	Non-corresponding	LPCC	0.0109774
2148	Recall	Same	Non-corresponding	LPCC	0.0125217
2149	Recall	Different	Non-corresponding	LPCC	-0.00201306
2149	Recall	Same	Non-corresponding	LPCC	0.00806196
2102	Recall	Different	Corresponding	LPCC	0.0171824
2102	Recall	Same	Corresponding	LPCC	0.0196002
2103	Recall	Different	Corresponding	LPCC	0.0134676
2103	Recall	Same	Corresponding	LPCC	0.0110725
2104	Recall	Different	Corresponding	LPCC	0.0113246
2104	Recall	Same	Corresponding	LPCC	0.017205
2106	Recall	Different	Corresponding	LPCC	0.0189601
2106	Recall	Same	Corresponding	LPCC	0.0212427
2107	Recall	Different	Corresponding	LPCC	0.0152917
2107	Recall	Same	Corresponding	LPCC	0.0150114
2108	Recall	Different	Corresponding	LPCC	0.0194977
2108	Recall	Same	Corresponding	LPCC	0.016594
2109	Recall	Different	Corresponding	LPCC	0.00744375
2109	Recall	Same	Corresponding	LPCC	-0.000120346
2110	Recall	Different	Corresponding	LPCC	0.0273458
2110	Recall	Same	Corresponding	LPCC	0.0312632
2111	Recall	Different	Corresponding	LPCC	0.0170364
2111	Recall	Same	Corresponding	LPCC	0.0291867
2112	Recall	Different	Corresponding	LPCC	0.02452
2112	Recall	Same	Corresponding	LPCC	0.0277745
2114	Recall	Different	Corresponding	LPCC	0.0106673
2114	Recall	Same	Corresponding	LPCC	0.0131642
2115	Recall	Different	Corresponding	LPCC	0.00938368
2115	Recall	Same	Corresponding	LPCC	0.0167582
2116	Recall	Different	Corresponding	LPCC	0.0163273
2116	Recall	Same	Corresponding	LPCC	0.0150088
2117	Recall	Different	Corresponding	LPCC	0.0182228
2117	Recall	Same	Corresponding	LPCC	0.0249792
2118	Recall	Different	Corresponding	LPCC	0.00818745
2118	Recall	Same	Corresponding	LPCC	0.0143796
2119	Recall	Different	Corresponding	LPCC	-0.00254838
2119	Recall	Same	Corresponding	LPCC	0.00358625
2120	Recall	Different	Corresponding	LPCC	0.0158969
2120	Recall	Same	Corresponding	LPCC	0.0197337
2121	Recall	Different	Corresponding	LPCC	0.0100309
2121	Recall	Same	Corresponding	LPCC	0.0152488
2123	Recall	Different	Corresponding	LPCC	0.00512677
2123	Recall	Same	Corresponding	LPCC	0.00615547
2124	Recall	Different	Corresponding	LPCC	0.0227887
2124	Recall	Same	Corresponding	LPCC	0.0280638
2125	Recall	Different	Corresponding	LPCC	0.0115896
2125	Recall	Same	Corresponding	LPCC	0.0237626
2126	Recall	Different	Corresponding	LPCC	0.0143235
2126	Recall	Same	Corresponding	LPCC	0.0180471
2127	Recall	Different	Corresponding	LPCC	0.0132272
2127	Recall	Same	Corresponding	LPCC	0.0197563
2128	Recall	Different	Corresponding	LPCC	0.00607487
2128	Recall	Same	Corresponding	LPCC	0.0152443
2129	Recall	Different	Corresponding	LPCC	0.0184765
2129	Recall	Same	Corresponding	LPCC	0.0216997
2130	Recall	Different	Corresponding	LPCC	0.0136272
2130	Recall	Same	Corresponding	LPCC	0.00932139
2131	Recall	Different	Corresponding	LPCC	0.00106244
2131	Recall	Same	Corresponding	LPCC	-0.000448369
2132	Recall	Different	Corresponding	LPCC	0.0151737
2132	Recall	Same	Corresponding	LPCC	0.00787521
2133	Recall	Different	Corresponding	LPCC	0.0298569
2133	Recall	Same	Corresponding	LPCC	0.0260908
2134	Recall	Different	Corresponding	LPCC	0.0159134
2134	Recall	Same	Corresponding	LPCC	0.0224799
2135	Recall	Different	Corresponding	LPCC	0.00584082
2135	Recall	Same	Corresponding	LPCC	0.00753182
2136	Recall	Different	Corresponding	LPCC	0.0150848
2136	Recall	Same	Corresponding	LPCC	0.0326106
2137	Recall	Different	Corresponding	LPCC	0.0148826
2137	Recall	Same	Corresponding	LPCC	0.010408
2138	Recall	Different	Corresponding	LPCC	0.0118133
2138	Recall	Same	Corresponding	LPCC	0.0180178
2139	Recall	Different	Corresponding	LPCC	0.0267608
2139	Recall	Same	Corresponding	LPCC	0.0330858
2141	Recall	Different	Corresponding	LPCC	0.0139118
2141	Recall	Same	Corresponding	LPCC	0.0279764
2142	Recall	Different	Corresponding	LPCC	0.00115669
2142	Recall	Same	Corresponding	LPCC	0.0151881
2143	Recall	Different	Corresponding	LPCC	0.00750091
2143	Recall	Same	Corresponding	LPCC	0.0166663
2145	Recall	Different	Corresponding	LPCC	-0.00231213
2145	Recall	Same	Corresponding	LPCC	-0.00593029
2146	Recall	Different	Corresponding	LPCC	0.0165775
2146	Recall	Same	Corresponding	LPCC	0.0112326
2147	Recall	Different	Corresponding	LPCC	0.00175003
2147	Recall	Same	Corresponding	LPCC	-0.00199811
2148	Recall	Different	Corresponding	LPCC	0.0144624
2148	Recall	Same	Corresponding	LPCC	0.0157797
2149	Recall	Different	Corresponding	LPCC	-0.000480626
2149	Recall	Same	Corresponding	LPCC	0.0104149
2001	Control	Different	Non-corresponding	LPCC	0.00470685
2001	Control	Same	Non-corresponding	LPCC	0.00579444
2002	Control	Different	Non-corresponding	LPCC	0.00758746
2002	Control	Same	Non-corresponding	LPCC	0.00922626
2003	Control	Different	Non-corresponding	LPCC	0.00935426
2003	Control	Same	Non-corresponding	LPCC	0.00736069
2004	Control	Different	Non-corresponding	LPCC	-0.00665591
2004	Control	Same	Non-corresponding	LPCC	-0.00474147
2005	Control	Different	Non-corresponding	LPCC	0.0110431
2005	Control	Same	Non-corresponding	LPCC	0.0105165
2007	Control	Different	Non-corresponding	LPCC	0.00822216
2007	Control	Same	Non-corresponding	LPCC	0.00987844
2008	Control	Different	Non-corresponding	LPCC	0.00457018
2008	Control	Same	Non-corresponding	LPCC	0.0079482
2009	Control	Different	Non-corresponding	LPCC	0.0113808
2009	Control	Same	Non-corresponding	LPCC	0.00793832
2010	Control	Different	Non-corresponding	LPCC	0.00268569
2010	Control	Same	Non-corresponding	LPCC	0.00306339
2011	Control	Different	Non-corresponding	LPCC	0.00280789
2011	Control	Same	Non-corresponding	LPCC	0.00460117
2012	Control	Different	Non-corresponding	LPCC	0.01258
2012	Control	Same	Non-corresponding	LPCC	0.0130272
2013	Control	Different	Non-corresponding	LPCC	0.0029352
2013	Control	Same	Non-corresponding	LPCC	0.00514014
2014	Control	Different	Non-corresponding	LPCC	0.0121096
2014	Control	Same	Non-corresponding	LPCC	0.0112807
2015	Control	Different	Non-corresponding	LPCC	0.00673292
2015	Control	Same	Non-corresponding	LPCC	0.0035934
2016	Control	Different	Non-corresponding	LPCC	0.00403862
2016	Control	Same	Non-corresponding	LPCC	0.00588075
2017	Control	Different	Non-corresponding	LPCC	0.00146509
2017	Control	Same	Non-corresponding	LPCC	0.00259853
2018	Control	Different	Non-corresponding	LPCC	0.0104923
2018	Control	Same	Non-corresponding	LPCC	0.0102299
2019	Control	Different	Non-corresponding	LPCC	0.00796174
2019	Control	Same	Non-corresponding	LPCC	0.00533165
2021	Control	Different	Non-corresponding	LPCC	0.00134218
2021	Control	Same	Non-corresponding	LPCC	0.00252973
2022	Control	Different	Non-corresponding	LPCC	-0.00106823
2022	Control	Same	Non-corresponding	LPCC	0.000488678
2023	Control	Different	Non-corresponding	LPCC	0.00915883
2023	Control	Same	Non-corresponding	LPCC	0.0049993
2024	Control	Different	Non-corresponding	LPCC	0.00548059
2024	Control	Same	Non-corresponding	LPCC	0.00255161
2025	Control	Different	Non-corresponding	LPCC	0.00606118
2025	Control	Same	Non-corresponding	LPCC	0.00530267
2026	Control	Different	Non-corresponding	LPCC	0.00546382
2026	Control	Same	Non-corresponding	LPCC	0.00439035
2027	Control	Different	Non-corresponding	LPCC	0.00564
2027	Control	Same	Non-corresponding	LPCC	0.00902338
2028	Control	Different	Non-corresponding	LPCC	0.00241709
2028	Control	Same	Non-corresponding	LPCC	6.71289e-05
2029	Control	Different	Non-corresponding	LPCC	0.00278649
2029	Control	Same	Non-corresponding	LPCC	0.00217698
2030	Control	Different	Non-corresponding	LPCC	-0.00528369
2030	Control	Same	Non-corresponding	LPCC	-0.000612951
2032	Control	Different	Non-corresponding	LPCC	1.64721e-05
2032	Control	Same	Non-corresponding	LPCC	0.00496181
2033	Control	Different	Non-corresponding	LPCC	0.0076541
2033	Control	Same	Non-corresponding	LPCC	0.00796185
2034	Control	Different	Non-corresponding	LPCC	0.00474292
2034	Control	Same	Non-corresponding	LPCC	0.0063251
2035	Control	Different	Non-corresponding	LPCC	-0.0011534
2035	Control	Same	Non-corresponding	LPCC	-0.00303911
2036	Control	Different	Non-corresponding	LPCC	0.00345844
2036	Control	Same	Non-corresponding	LPCC	0.00318639
2042	Control	Different	Non-corresponding	LPCC	0.00540166
2042	Control	Same	Non-corresponding	LPCC	0.00467257
2044	Control	Different	Non-corresponding	LPCC	0.00183935
2044	Control	Same	Non-corresponding	LPCC	0.00209899
2045	Control	Different	Non-corresponding	LPCC	0.00624383
2045	Control	Same	Non-corresponding	LPCC	0.00383662
2046	Control	Different	Non-corresponding	LPCC	0.00544212
2046	Control	Same	Non-corresponding	LPCC	0.00908215
2047	Control	Different	Non-corresponding	LPCC	0.006707
2047	Control	Same	Non-corresponding	LPCC	0.00797553
2048	Control	Different	Non-corresponding	LPCC	0.0118391
2048	Control	Same	Non-corresponding	LPCC	0.0146054
2049	Control	Different	Non-corresponding	LPCC	0.000159177
2049	Control	Same	Non-corresponding	LPCC	0.000380925
2050	Control	Different	Non-corresponding	LPCC	0.00187929
2050	Control	Same	Non-corresponding	LPCC	0.00211577
2051	Control	Different	Non-corresponding	LPCC	0.00373701
2051	Control	Same	Non-corresponding	LPCC	0.00342398
2052	Control	Different	Non-corresponding	LPCC	0.0117797
2052	Control	Same	Non-corresponding	LPCC	0.00870834
2053	Control	Different	Non-corresponding	LPCC	0.000176281
2053	Control	Same	Non-corresponding	LPCC	0.000401378
2054	Control	Different	Non-corresponding	LPCC	0.000721723
2054	Control	Same	Non-corresponding	LPCC	0.00071102
2055	Control	Different	Non-corresponding	LPCC	0.00444225
2055	Control	Same	Non-corresponding	LPCC	0.00323597
2056	Control	Different	Non-corresponding	LPCC	0.00414174
2056	Control	Same	Non-corresponding	LPCC	0.00140728
2057	Control	Different	Non-corresponding	LPCC	0.00773216
2057	Control	Same	Non-corresponding	LPCC	0.00828586
2058	Control	Different	Non-corresponding	LPCC	-0.00359031
2058	Control	Same	Non-corresponding	LPCC	-0.00105561
2059	Control	Different	Non-corresponding	LPCC	0.0124759
2059	Control	Same	Non-corresponding	LPCC	0.00814525
2060	Control	Different	Non-corresponding	LPCC	0.00607227
2060	Control	Same	Non-corresponding	LPCC	0.006957
2061	Control	Different	Non-corresponding	LPCC	0.00878292
2061	Control	Same	Non-corresponding	LPCC	0.00822608
2062	Control	Different	Non-corresponding	LPCC	0.00229737
2062	Control	Same	Non-corresponding	LPCC	0.00604496
2063	Control	Different	Non-corresponding	LPCC	0.00628846
2063	Control	Same	Non-corresponding	LPCC	0.00820976
2064	Control	Different	Non-corresponding	LPCC	0.0128152
2064	Control	Same	Non-corresponding	LPCC	0.0138284
2065	Control	Different	Non-corresponding	LPCC	0.0123111
2065	Control	Same	Non-corresponding	LPCC	0.0139455
2066	Control	Different	Non-corresponding	LPCC	0.00986121
2066	Control	Same	Non-corresponding	LPCC	0.00916525
2001	Control	Different	Corresponding	LPCC	0.0089382
2001	Control	Same	Corresponding	LPCC	0.00875381
2002	Control	Different	Corresponding	LPCC	0.0120347
2002	Control	Same	Corresponding	LPCC	0.0114675
2003	Control	Different	Corresponding	LPCC	0.0131012
2003	Control	Same	Corresponding	LPCC	0.0101045
2004	Control	Different	Corresponding	LPCC	-0.00650403
2004	Control	Same	Corresponding	LPCC	-0.00527629
2005	Control	Different	Corresponding	LPCC	0.01514
2005	Control	Same	Corresponding	LPCC	0.0111714
2007	Control	Different	Corresponding	LPCC	0.0100967
2007	Control	Same	Corresponding	LPCC	0.00936578
2008	Control	Different	Corresponding	LPCC	0.0110232
2008	Control	Same	Corresponding	LPCC	0.00999319
2009	Control	Different	Corresponding	LPCC	0.0153226
2009	Control	Same	Corresponding	LPCC	0.00940946
2010	Control	Different	Corresponding	LPCC	0.0061588
2010	Control	Same	Corresponding	LPCC	0.00761429
2011	Control	Different	Corresponding	LPCC	0.00389267
2011	Control	Same	Corresponding	LPCC	0.00570059
2012	Control	Different	Corresponding	LPCC	0.0159601
2012	Control	Same	Corresponding	LPCC	0.015152
2013	Control	Different	Corresponding	LPCC	0.00563385
2013	Control	Same	Corresponding	LPCC	0.0119274
2014	Control	Different	Corresponding	LPCC	0.0152944
2014	Control	Same	Corresponding	LPCC	0.0144353
2015	Control	Different	Corresponding	LPCC	0.0125986
2015	Control	Same	Corresponding	LPCC	0.00643031
2016	Control	Different	Corresponding	LPCC	0.00386814
2016	Control	Same	Corresponding	LPCC	0.010225
2017	Control	Different	Corresponding	LPCC	0.00621301
2017	Control	Same	Corresponding	LPCC	0.0096448
2018	Control	Different	Corresponding	LPCC	0.0102659
2018	Control	Same	Corresponding	LPCC	0.0146297
2019	Control	Different	Corresponding	LPCC	0.00948897
2019	Control	Same	Corresponding	LPCC	0.00676445
2021	Control	Different	Corresponding	LPCC	0.00475626
2021	Control	Same	Corresponding	LPCC	0.00460559
2022	Control	Different	Corresponding	LPCC	0.00389836
2022	Control	Same	Corresponding	LPCC	0.00171774
2023	Control	Different	Corresponding	LPCC	0.00694667
2023	Control	Same	Corresponding	LPCC	0.00709017
2024	Control	Different	Corresponding	LPCC	0.00973622
2024	Control	Same	Corresponding	LPCC	0.00632207
2025	Control	Different	Corresponding	LPCC	0.0126649
2025	Control	Same	Corresponding	LPCC	0.0101393
2026	Control	Different	Corresponding	LPCC	0.00565027
2026	Control	Same	Corresponding	LPCC	0.00716197
2027	Control	Different	Corresponding	LPCC	0.012016
2027	Control	Same	Corresponding	LPCC	0.00981655
2028	Control	Different	Corresponding	LPCC	0.00486908
2028	Control	Same	Corresponding	LPCC	0.00322805
2029	Control	Different	Corresponding	LPCC	0.00779456
2029	Control	Same	Corresponding	LPCC	0.00611756
2030	Control	Different	Corresponding	LPCC	-0.00287457
2030	Control	Same	Corresponding	LPCC	0.00342184
2032	Control	Different	Corresponding	LPCC	0.00166936
2032	Control	Same	Corresponding	LPCC	0.00657222
2033	Control	Different	Corresponding	LPCC	0.0141266
2033	Control	Same	Corresponding	LPCC	0.0138051
2034	Control	Different	Corresponding	LPCC	0.00787243
2034	Control	Same	Corresponding	LPCC	0.00644828
2035	Control	Different	Corresponding	LPCC	-0.00315869
2035	Control	Same	Corresponding	LPCC	-0.00252015
2036	Control	Different	Corresponding	LPCC	0.00545455
2036	Control	Same	Corresponding	LPCC	-0.00345745
2042	Control	Different	Corresponding	LPCC	0.00740478
2042	Control	Same	Corresponding	LPCC	0.0102328
2044	Control	Different	Corresponding	LPCC	0.00233898
2044	Control	Same	Corresponding	LPCC	0.00349277
2045	Control	Different	Corresponding	LPCC	0.00690499
2045	Control	Same	Corresponding	LPCC	0.00682988
2046	Control	Different	Corresponding	LPCC	0.00829551
2046	Control	Same	Corresponding	LPCC	0.0096462
2047	Control	Different	Corresponding	LPCC	0.0153344
2047	Control	Same	Corresponding	LPCC	0.0111774
2048	Control	Different	Corresponding	LPCC	0.0154948
2048	Control	Same	Corresponding	LPCC	0.0184891
2049	Control	Different	Corresponding	LPCC	0.00624922
2049	Control	Same	Corresponding	LPCC	0.00626285
2050	Control	Different	Corresponding	LPCC	-0.000191531
2050	Control	Same	Corresponding	LPCC	0.00196625
2051	Control	Different	Corresponding	LPCC	0.00353392
2051	Control	Same	Corresponding	LPCC	0.00545628
2052	Control	Different	Corresponding	LPCC	0.0143188
2052	Control	Same	Corresponding	LPCC	0.0095245
2053	Control	Different	Corresponding	LPCC	0.00453024
2053	Control	Same	Corresponding	LPCC	0.00376655
2054	Control	Different	Corresponding	LPCC	0.00327792
2054	Control	Same	Corresponding	LPCC	0.00205539
2055	Control	Different	Corresponding	LPCC	0.00424097
2055	Control	Same	Corresponding	LPCC	0.00744921
2056	Control	Different	Corresponding	LPCC	0.00712735
2056	Control	Same	Corresponding	LPCC	0.00162576
2057	Control	Different	Corresponding	LPCC	0.0119672
2057	Control	Same	Corresponding	LPCC	0.0108245
2058	Control	Different	Corresponding	LPCC	0.00177609
2058	Control	Same	Corresponding	LPCC	0.00114574
2059	Control	Different	Corresponding	LPCC	0.0185756
2059	Control	Same	Corresponding	LPCC	0.0101158
2060	Control	Different	Corresponding	LPCC	0.00324083
2060	Control	Same	Corresponding	LPCC	0.00457504
2061	Control	Different	Corresponding	LPCC	0.0106292
2061	Control	Same	Corresponding	LPCC	0.0101038
2062	Control	Different	Corresponding	LPCC	0.00661307
2062	Control	Same	Corresponding	LPCC	0.00449995
2063	Control	Different	Corresponding	LPCC	0.00729937
2063	Control	Same	Corresponding	LPCC	0.00963395
2064	Control	Different	Corresponding	LPCC	0.0154302
2064	Control	Same	Corresponding	LPCC	0.0167477
2065	Control	Different	Corresponding	LPCC	0.0159933
2065	Control	Same	Corresponding	LPCC	0.0181471
2066	Control	Different	Corresponding	LPCC	0.0132735
2066	Control	Same	Corresponding	LPCC	0.0107208
2102	Recall	Different	Non-corresponding	LMCC	0.00120267
2102	Recall	Same	Non-corresponding	LMCC	0.00475293
2103	Recall	Different	Non-corresponding	LMCC	0.00350774
2103	Recall	Same	Non-corresponding	LMCC	0.00377797
2104	Recall	Different	Non-corresponding	LMCC	0.00168465
2104	Recall	Same	Non-corresponding	LMCC	0.00454137
2106	Recall	Different	Non-corresponding	LMCC	0.00412603
2106	Recall	Same	Non-corresponding	LMCC	0.010025
2107	Recall	Different	Non-corresponding	LMCC	0.00770059
2107	Recall	Same	Non-corresponding	LMCC	0.00747364
2108	Recall	Different	Non-corresponding	LMCC	0.00250283
2108	Recall	Same	Non-corresponding	LMCC	0.00219371
2109	Recall	Different	Non-corresponding	LMCC	0.000547512
2109	Recall	Same	Non-corresponding	LMCC	-0.0019285
2110	Recall	Different	Non-corresponding	LMCC	0.00570987
2110	Recall	Same	Non-corresponding	LMCC	0.00254367
2111	Recall	Different	Non-corresponding	LMCC	0.00456369
2111	Recall	Same	Non-corresponding	LMCC	0.00793987
2112	Recall	Different	Non-corresponding	LMCC	0.00222144
2112	Recall	Same	Non-corresponding	LMCC	0.00502324
2114	Recall	Different	Non-corresponding	LMCC	0.0049456
2114	Recall	Same	Non-corresponding	LMCC	0.00332582
2115	Recall	Different	Non-corresponding	LMCC	-0.000777621
2115	Recall	Same	Non-corresponding	LMCC	4.48991e-05
2116	Recall	Different	Non-corresponding	LMCC	0.00402969
2116	Recall	Same	Non-corresponding	LMCC	0.00529433
2117	Recall	Different	Non-corresponding	LMCC	-0.00133519
2117	Recall	Same	Non-corresponding	LMCC	0.00418323
2118	Recall	Different	Non-corresponding	LMCC	0.00475801
2118	Recall	Same	Non-corresponding	LMCC	0.00284611
2119	Recall	Different	Non-corresponding	LMCC	-0.00179088
2119	Recall	Same	Non-corresponding	LMCC	-0.00228238
2120	Recall	Different	Non-corresponding	LMCC	0.00112904
2120	Recall	Same	Non-corresponding	LMCC	0.00216654
2121	Recall	Different	Non-corresponding	LMCC	0.00580906
2121	Recall	Same	Non-corresponding	LMCC	0.000426064
2123	Recall	Different	Non-corresponding	LMCC	0.00542236
2123	Recall	Same	Non-corresponding	LMCC	0.00174681
2124	Recall	Different	Non-corresponding	LMCC	-0.000688425
2124	Recall	Same	Non-corresponding	LMCC	0.00265487
2125	Recall	Different	Non-corresponding	LMCC	0.000191088
2125	Recall	Same	Non-corresponding	LMCC	-0.00142617
2126	Recall	Different	Non-corresponding	LMCC	0.00500017
2126	Recall	Same	Non-corresponding	LMCC	0.00293144
2127	Recall	Different	Non-corresponding	LMCC	0.00258283
2127	Recall	Same	Non-corresponding	LMCC	0.00419841
2128	Recall	Different	Non-corresponding	LMCC	0.0101062
2128	Recall	Same	Non-corresponding	LMCC	0.00642134
2129	Recall	Different	Non-corresponding	LMCC	0.00331817
2129	Recall	Same	Non-corresponding	LMCC	-0.0039805
2130	Recall	Different	Non-corresponding	LMCC	-0.000200475
2130	Recall	Same	Non-corresponding	LMCC	-0.00166927
2131	Recall	Different	Non-corresponding	LMCC	0.000476305
2131	Recall	Same	Non-corresponding	LMCC	0.00241754
2132	Recall	Different	Non-corresponding	LMCC	-0.00225792
2132	Recall	Same	Non-corresponding	LMCC	-0.00213657
2133	Recall	Different	Non-corresponding	LMCC	0.00653942
2133	Recall	Same	Non-corresponding	LMCC	0.00705666
2134	Recall	Different	Non-corresponding	LMCC	0.0022846
2134	Recall	Same	Non-corresponding	LMCC	-0.00317443
2135	Recall	Different	Non-corresponding	LMCC	-0.0010154
2135	Recall	Same	Non-corresponding	LMCC	-0.00450599
2136	Recall	Different	Non-corresponding	LMCC	0.000792259
2136	Recall	Same	Non-corresponding	LMCC	0.00283212
2137	Recall	Different	Non-corresponding	LMCC	-0.000875445
2137	Recall	Same	Non-corresponding	LMCC	0.000653161
2138	Recall	Different	Non-corresponding	LMCC	0.0033908
2138	Recall	Same	Non-corresponding	LMCC	0.000307022
2139	Recall	Different	Non-corresponding	LMCC	-0.00558791
2139	Recall	Same	Non-corresponding	LMCC	0.00520702
2141	Recall	Different	Non-corresponding	LMCC	-0.00456132
2141	Recall	Same	Non-corresponding	LMCC	-0.00215876
2142	Recall	Different	Non-corresponding	LMCC	-0.0020983
2142	Recall	Same	Non-corresponding	LMCC	-0.0113754
2143	Recall	Different	Non-corresponding	LMCC	-0.000416931
2143	Recall	Same	Non-corresponding	LMCC	0.00412464
2145	Recall	Different	Non-corresponding	LMCC	-2.15952e-05
2145	Recall	Same	Non-corresponding	LMCC	0.00503265
2146	Recall	Different	Non-corresponding	LMCC	-0.00275447
2146	Recall	Same	Non-corresponding	LMCC	0.00575617
2147	Recall	Different	Non-corresponding	LMCC	-0.0114323
2147	Recall	Same	Non-corresponding	LMCC	-0.00536263
2148	Recall	Different	Non-corresponding	LMCC	0.00405295
2148	Recall	Same	Non-corresponding	LMCC	-0.000413122
2149	Recall	Different	Non-corresponding	LMCC	-0.0090252
2149	Recall	Same	Non-corresponding	LMCC	0.000869529
2102	Recall	Different	Corresponding	LMCC	0.00256961
2102	Recall	Same	Corresponding	LMCC	0.00642473
2103	Recall	Different	Corresponding	LMCC	0.00414313
2103	Recall	Same	Corresponding	LMCC	0.0109469
2104	Recall	Different	Corresponding	LMCC	0.00213607
2104	Recall	Same	Corresponding	LMCC	0.00959195
2106	Recall	Different	Corresponding	LMCC	0.00149388
2106	Recall	Same	Corresponding	LMCC	0.0118817
2107	Recall	Different	Corresponding	LMCC	0.00704469
2107	Recall	Same	Corresponding	LMCC	0.0123114
2108	Recall	Different	Corresponding	LMCC	0.0025284
2108	Recall	Same	Corresponding	LMCC	0.00582832
2109	Recall	Different	Corresponding	LMCC	-0.000488185
2109	Recall	Same	Corresponding	LMCC	0.00309034
2110	Recall	Different	Corresponding	LMCC	0.0047409
2110	Recall	Same	Corresponding	LMCC	0.00521747
2111	Recall	Different	Corresponding	LMCC	0.00491821
2111	Recall	Same	Corresponding	LMCC	0.0107398
2112	Recall	Different	Corresponding	LMCC	0.00340297
2112	Recall	Same	Corresponding	LMCC	0.0090226
2114	Recall	Different	Corresponding	LMCC	0.00692338
2114	Recall	Same	Corresponding	LMCC	0.00654753
2115	Recall	Different	Corresponding	LMCC	-0.00267102
2115	Recall	Same	Corresponding	LMCC	0.00177004
2116	Recall	Different	Corresponding	LMCC	0.00614544
2116	Recall	Same	Corresponding	LMCC	0.00468699
2117	Recall	Different	Corresponding	LMCC	-0.00193384
2117	Recall	Same	Corresponding	LMCC	0.0088051
2118	Recall	Different	Corresponding	LMCC	0.00203821
2118	Recall	Same	Corresponding	LMCC	0.00438641
2119	Recall	Different	Corresponding	LMCC	-0.0013738
2119	Recall	Same	Corresponding	LMCC	0.00100187
2120	Recall	Different	Corresponding	LMCC	0.000560379
2120	Recall	Same	Corresponding	LMCC	0.0104913
2121	Recall	Different	Corresponding	LMCC	0.00423496
2121	Recall	Same	Corresponding	LMCC	0.00748463
2123	Recall	Different	Corresponding	LMCC	0.005418
2123	Recall	Same	Corresponding	LMCC	0.00748362
2124	Recall	Different	Corresponding	LMCC	-0.000908669
2124	Recall	Same	Corresponding	LMCC	0.00621771
2125	Recall	Different	Corresponding	LMCC	0.00337499
2125	Recall	Same	Corresponding	LMCC	-0.0026842
2126	Recall	Different	Corresponding	LMCC	0.00371156
2126	Recall	Same	Corresponding	LMCC	0.00441887
2127	Recall	Different	Corresponding	LMCC	0.00239228
2127	Recall	Same	Corresponding	LMCC	0.00248138
2128	Recall	Different	Corresponding	LMCC	0.01146
2128	Recall	Same	Corresponding	LMCC	0.0142815
2129	Recall	Different	Corresponding	LMCC	0.00377045
2129	Recall	Same	Corresponding	LMCC	-0.000725068
2130	Recall	Different	Corresponding	LMCC	-4.4801e-06
2130	Recall	Same	Corresponding	LMCC	-0.000207606
2131	Recall	Different	Corresponding	LMCC	-0.0022052
2131	Recall	Same	Corresponding	LMCC	0.00523124
2132	Recall	Different	Corresponding	LMCC	-0.00634995
2132	Recall	Same	Corresponding	LMCC	0.00134291
2133	Recall	Different	Corresponding	LMCC	0.00939324
2133	Recall	Same	Corresponding	LMCC	0.00852417
2134	Recall	Different	Corresponding	LMCC	0.00261603
2134	Recall	Same	Corresponding	LMCC	0.000758628
2135	Recall	Different	Corresponding	LMCC	-0.00110711
2135	Recall	Same	Corresponding	LMCC	-0.00188188
2136	Recall	Different	Corresponding	LMCC	0.000787877
2136	Recall	Same	Corresponding	LMCC	0.00609465
2137	Recall	Different	Corresponding	LMCC	0.00706998
2137	Recall	Same	Corresponding	LMCC	0.00228327
2138	Recall	Different	Corresponding	LMCC	0.00883132
2138	Recall	Same	Corresponding	LMCC	-7.54963e-05
2139	Recall	Different	Corresponding	LMCC	-0.00177794
2139	Recall	Same	Corresponding	LMCC	0.00859494
2141	Recall	Different	Corresponding	LMCC	-0.00330809
2141	Recall	Same	Corresponding	LMCC	0.00119951
2142	Recall	Different	Corresponding	LMCC	0.000757987
2142	Recall	Same	Corresponding	LMCC	-0.00914607
2143	Recall	Different	Corresponding	LMCC	0.000907966
2143	Recall	Same	Corresponding	LMCC	0.00530874
2145	Recall	Different	Corresponding	LMCC	-0.000560007
2145	Recall	Same	Corresponding	LMCC	0.00612406
2146	Recall	Different	Corresponding	LMCC	0.00101142
2146	Recall	Same	Corresponding	LMCC	0.00476214
2147	Recall	Different	Corresponding	LMCC	-0.00431175
2147	Recall	Same	Corresponding	LMCC	-0.00172207
2148	Recall	Different	Corresponding	LMCC	0.00571421
2148	Recall	Same	Corresponding	LMCC	0.00222038
2149	Recall	Different	Corresponding	LMCC	-0.00937429
2149	Recall	Same	Corresponding	LMCC	0.00248734
2001	Control	Different	Non-corresponding	LMCC	0.00165975
2001	Control	Same	Non-corresponding	LMCC	0.00352182
2002	Control	Different	Non-corresponding	LMCC	0.00785776
2002	Control	Same	Non-corresponding	LMCC	0.00829549
2003	Control	Different	Non-corresponding	LMCC	1.22911e-05
2003	Control	Same	Non-corresponding	LMCC	0.00143117
2004	Control	Different	Non-corresponding	LMCC	0.00251082
2004	Control	Same	Non-corresponding	LMCC	0.000674223
2005	Control	Different	Non-corresponding	LMCC	0.00126462
2005	Control	Same	Non-corresponding	LMCC	0.0036965
2007	Control	Different	Non-corresponding	LMCC	0.00361032
2007	Control	Same	Non-corresponding	LMCC	0.00247248
2008	Control	Different	Non-corresponding	LMCC	0.00604053
2008	Control	Same	Non-corresponding	LMCC	0.00492406
2009	Control	Different	Non-corresponding	LMCC	0.00576917
2009	Control	Same	Non-corresponding	LMCC	0.00577954
2010	Control	Different	Non-corresponding	LMCC	-0.00279434
2010	Control	Same	Non-corresponding	LMCC	-0.000508031
2011	Control	Different	Non-corresponding	LMCC	0.00338748
2011	Control	Same	Non-corresponding	LMCC	0.00311766
2012	Control	Different	Non-corresponding	LMCC	0.000409623
2012	Control	Same	Non-corresponding	LMCC	-0.00147898
2013	Control	Different	Non-corresponding	LMCC	0.00264662
2013	Control	Same	Non-corresponding	LMCC	0.00382014
2014	Control	Different	Non-corresponding	LMCC	-0.000647571
2014	Control	Same	Non-corresponding	LMCC	0.00155641
2015	Control	Different	Non-corresponding	LMCC	0.00506791
2015	Control	Same	Non-corresponding	LMCC	0.00705985
2016	Control	Different	Non-corresponding	LMCC	0.00225661
2016	Control	Same	Non-corresponding	LMCC	0.00146882
2017	Control	Different	Non-corresponding	LMCC	0.0033832
2017	Control	Same	Non-corresponding	LMCC	0.00198701
2018	Control	Different	Non-corresponding	LMCC	0.000226819
2018	Control	Same	Non-corresponding	LMCC	0.00210639
2019	Control	Different	Non-corresponding	LMCC	0.0105605
2019	Control	Same	Non-corresponding	LMCC	0.00899989
2021	Control	Different	Non-corresponding	LMCC	0.00121706
2021	Control	Same	Non-corresponding	LMCC	0.00047301
2022	Control	Different	Non-corresponding	LMCC	-0.00270528
2022	Control	Same	Non-corresponding	LMCC	-0.00373907
2023	Control	Different	Non-corresponding	LMCC	0.00112788
2023	Control	Same	Non-corresponding	LMCC	-0.00154709
2024	Control	Different	Non-corresponding	LMCC	0.00362166
2024	Control	Same	Non-corresponding	LMCC	0.00516537
2025	Control	Different	Non-corresponding	LMCC	0.00300318
2025	Control	Same	Non-corresponding	LMCC	0.00305217
2026	Control	Different	Non-corresponding	LMCC	0.00417384
2026	Control	Same	Non-corresponding	LMCC	0.00120124
2027	Control	Different	Non-corresponding	LMCC	0.00129349
2027	Control	Same	Non-corresponding	LMCC	0.000330464
2028	Control	Different	Non-corresponding	LMCC	0.00102808
2028	Control	Same	Non-corresponding	LMCC	0.00238075
2029	Control	Different	Non-corresponding	LMCC	0.00134924
2029	Control	Same	Non-corresponding	LMCC	0.00214451
2030	Control	Different	Non-corresponding	LMCC	0.000531672
2030	Control	Same	Non-corresponding	LMCC	-0.000817556
2032	Control	Different	Non-corresponding	LMCC	0.00295527
2032	Control	Same	Non-corresponding	LMCC	0.00276321
2033	Control	Different	Non-corresponding	LMCC	0.00302904
2033	Control	Same	Non-corresponding	LMCC	0.00351245
2034	Control	Different	Non-corresponding	LMCC	0.00445403
2034	Control	Same	Non-corresponding	LMCC	0.00353836
2035	Control	Different	Non-corresponding	LMCC	-0.00177856
2035	Control	Same	Non-corresponding	LMCC	-0.00137391
2036	Control	Different	Non-corresponding	LMCC	-0.00187011
2036	Control	Same	Non-corresponding	LMCC	-6.64754e-05
2042	Control	Different	Non-corresponding	LMCC	0.000786325
2042	Control	Same	Non-corresponding	LMCC	-0.000785689
2044	Control	Different	Non-corresponding	LMCC	-0.00304688
2044	Control	Same	Non-corresponding	LMCC	-0.00151286
2045	Control	Different	Non-corresponding	LMCC	0.00439806
2045	Control	Same	Non-corresponding	LMCC	0.00584858
2046	Control	Different	Non-corresponding	LMCC	0.0044654
2046	Control	Same	Non-corresponding	LMCC	0.00325563
2047	Control	Different	Non-corresponding	LMCC	0.00193282
2047	Control	Same	Non-corresponding	LMCC	0.0013203
2048	Control	Different	Non-corresponding	LMCC	0.00640152
2048	Control	Same	Non-corresponding	LMCC	0.00697752
2049	Control	Different	Non-corresponding	LMCC	0.008831
2049	Control	Same	Non-corresponding	LMCC	0.0082658
2050	Control	Different	Non-corresponding	LMCC	0.000465502
2050	Control	Same	Non-corresponding	LMCC	0.000594223
2051	Control	Different	Non-corresponding	LMCC	0.00479478
2051	Control	Same	Non-corresponding	LMCC	0.000741152
2052	Control	Different	Non-corresponding	LMCC	-0.000835203
2052	Control	Same	Non-corresponding	LMCC	0.000708143
2053	Control	Different	Non-corresponding	LMCC	-0.00333612
2053	Control	Same	Non-corresponding	LMCC	-0.00115762
2054	Control	Different	Non-corresponding	LMCC	0.00820215
2054	Control	Same	Non-corresponding	LMCC	0.00593608
2055	Control	Different	Non-corresponding	LMCC	-0.000989707
2055	Control	Same	Non-corresponding	LMCC	0.00427553
2056	Control	Different	Non-corresponding	LMCC	0.00196363
2056	Control	Same	Non-corresponding	LMCC	0.000222582
2057	Control	Different	Non-corresponding	LMCC	0.00170326
2057	Control	Same	Non-corresponding	LMCC	0.00183816
2058	Control	Different	Non-corresponding	LMCC	0.00747058
2058	Control	Same	Non-corresponding	LMCC	0.00575355
2059	Control	Different	Non-corresponding	LMCC	0.00342411
2059	Control	Same	Non-corresponding	LMCC	0.00622799
2060	Control	Different	Non-corresponding	LMCC	0.000281633
2060	Control	Same	Non-corresponding	LMCC	0.00184852
2061	Control	Different	Non-corresponding	LMCC	0.00358018
2061	Control	Same	Non-corresponding	LMCC	0.00154286
2062	Control	Different	Non-corresponding	LMCC	0.00270697
2062	Control	Same	Non-corresponding	LMCC	0.00248257
2063	Control	Different	Non-corresponding	LMCC	-0.00282927
2063	Control	Same	Non-corresponding	LMCC	-0.00223984
2064	Control	Different	Non-corresponding	LMCC	0.000296109
2064	Control	Same	Non-corresponding	LMCC	0.00154462
2065	Control	Different	Non-corresponding	LMCC	0.00692138
2065	Control	Same	Non-corresponding	LMCC	0.00574495
2066	Control	Different	Non-corresponding	LMCC	0.00227049
2066	Control	Same	Non-corresponding	LMCC	0.00466963
2001	Control	Different	Corresponding	LMCC	0.00606447
2001	Control	Same	Corresponding	LMCC	0.000503167
2002	Control	Different	Corresponding	LMCC	0.00907225
2002	Control	Same	Corresponding	LMCC	0.00882628
2003	Control	Different	Corresponding	LMCC	-0.00247471
2003	Control	Same	Corresponding	LMCC	-0.000595309
2004	Control	Different	Corresponding	LMCC	0.0057033
2004	Control	Same	Corresponding	LMCC	0.0043896
2005	Control	Different	Corresponding	LMCC	0.00288393
2005	Control	Same	Corresponding	LMCC	0.00575742
2007	Control	Different	Corresponding	LMCC	0.00591023
2007	Control	Same	Corresponding	LMCC	0.00539453
2008	Control	Different	Corresponding	LMCC	0.0106751
2008	Control	Same	Corresponding	LMCC	0.00889802
2009	Control	Different	Corresponding	LMCC	0.00763254
2009	Control	Same	Corresponding	LMCC	0.00866369
2010	Control	Different	Corresponding	LMCC	-0.000919612
2010	Control	Same	Corresponding	LMCC	-0.00192389
2011	Control	Different	Corresponding	LMCC	0.00368981
2011	Control	Same	Corresponding	LMCC	0.000997352
2012	Control	Different	Corresponding	LMCC	0.0039932
2012	Control	Same	Corresponding	LMCC	0.00383809
2013	Control	Different	Corresponding	LMCC	0.00462164
2013	Control	Same	Corresponding	LMCC	0.00633808
2014	Control	Different	Corresponding	LMCC	0.00415115
2014	Control	Same	Corresponding	LMCC	0.00513192
2015	Control	Different	Corresponding	LMCC	0.00987315
2015	Control	Same	Corresponding	LMCC	0.00675969
2016	Control	Different	Corresponding	LMCC	0.00666523
2016	Control	Same	Corresponding	LMCC	0.00120916
2017	Control	Different	Corresponding	LMCC	0.0064236
2017	Control	Same	Corresponding	LMCC	0.00593339
2018	Control	Different	Corresponding	LMCC	0.00170852
2018	Control	Same	Corresponding	LMCC	0.00515369
2019	Control	Different	Corresponding	LMCC	0.0127784
2019	Control	Same	Corresponding	LMCC	0.00498218
2021	Control	Different	Corresponding	LMCC	-0.00108888
2021	Control	Same	Corresponding	LMCC	0.002452
2022	Control	Different	Corresponding	LMCC	-0.00331548
2022	Control	Same	Corresponding	LMCC	-0.00422991
2023	Control	Different	Corresponding	LMCC	0.0044222
2023	Control	Same	Corresponding	LMCC	0.00031888
2024	Control	Different	Corresponding	LMCC	0.00503132
2024	Control	Same	Corresponding	LMCC	0.0100715
2025	Control	Different	Corresponding	LMCC	0.00752188
2025	Control	Same	Corresponding	LMCC	0.00676209
2026	Control	Different	Corresponding	LMCC	0.00316727
2026	Control	Same	Corresponding	LMCC	0.00230851
2027	Control	Different	Corresponding	LMCC	0.00131846
2027	Control	Same	Corresponding	LMCC	0.00117625
2028	Control	Different	Corresponding	LMCC	-0.000974859
2028	Control	Same	Corresponding	LMCC	0.00314048
2029	Control	Different	Corresponding	LMCC	0.00212966
2029	Control	Same	Corresponding	LMCC	0.00563412
2030	Control	Different	Corresponding	LMCC	-0.00155125
2030	Control	Same	Corresponding	LMCC	0.000684463
2032	Control	Different	Corresponding	LMCC	0.00554593
2032	Control	Same	Corresponding	LMCC	0.00801618
2033	Control	Different	Corresponding	LMCC	0.0080359
2033	Control	Same	Corresponding	LMCC	0.00743109
2034	Control	Different	Corresponding	LMCC	0.0093051
2034	Control	Same	Corresponding	LMCC	0.00283346
2035	Control	Different	Corresponding	LMCC	-0.00159548
2035	Control	Same	Corresponding	LMCC	0.00196921
2036	Control	Different	Corresponding	LMCC	0.00572873
2036	Control	Same	Corresponding	LMCC	0.00123535
2042	Control	Different	Corresponding	LMCC	0.00278052
2042	Control	Same	Corresponding	LMCC	0.00138207
2044	Control	Different	Corresponding	LMCC	0.00385093
2044	Control	Same	Corresponding	LMCC	-0.00189378
2045	Control	Different	Corresponding	LMCC	0.00693962
2045	Control	Same	Corresponding	LMCC	0.00424775
2046	Control	Different	Corresponding	LMCC	0.0116925
2046	Control	Same	Corresponding	LMCC	0.00266934
2047	Control	Different	Corresponding	LMCC	0.00605237
2047	Control	Same	Corresponding	LMCC	0.0068258
2048	Control	Different	Corresponding	LMCC	0.0080971
2048	Control	Same	Corresponding	LMCC	0.00726396
2049	Control	Different	Corresponding	LMCC	0.0122056
2049	Control	Same	Corresponding	LMCC	0.00814999
2050	Control	Different	Corresponding	LMCC	0.00122767
2050	Control	Same	Corresponding	LMCC	-0.00257517
2051	Control	Different	Corresponding	LMCC	0.00706077
2051	Control	Same	Corresponding	LMCC	0.0109774
2052	Control	Different	Corresponding	LMCC	0.00179427
2052	Control	Same	Corresponding	LMCC	0.00195794
2053	Control	Different	Corresponding	LMCC	-8.13321e-05
2053	Control	Same	Corresponding	LMCC	0.000652178
2054	Control	Different	Corresponding	LMCC	0.00847378
2054	Control	Same	Corresponding	LMCC	0.0102934
2055	Control	Different	Corresponding	LMCC	0.00277154
2055	Control	Same	Corresponding	LMCC	0.0068734
2056	Control	Different	Corresponding	LMCC	0.00450685
2056	Control	Same	Corresponding	LMCC	0.00015644
2057	Control	Different	Corresponding	LMCC	0.00498772
2057	Control	Same	Corresponding	LMCC	0.00336602
2058	Control	Different	Corresponding	LMCC	0.00611461
2058	Control	Same	Corresponding	LMCC	0.0038906
2059	Control	Different	Corresponding	LMCC	0.0049915
2059	Control	Same	Corresponding	LMCC	0.00608072
2060	Control	Different	Corresponding	LMCC	-0.000774729
2060	Control	Same	Corresponding	LMCC	0.00181397
2061	Control	Different	Corresponding	LMCC	0.00674259
2061	Control	Same	Corresponding	LMCC	0.00548909
2062	Control	Different	Corresponding	LMCC	0.000668663
2062	Control	Same	Corresponding	LMCC	-9.26051e-05
2063	Control	Different	Corresponding	LMCC	-0.00470522
2063	Control	Same	Corresponding	LMCC	-0.00269052
2064	Control	Different	Corresponding	LMCC	-0.000409577
2064	Control	Same	Corresponding	LMCC	0.00420299
2065	Control	Different	Corresponding	LMCC	0.00911888
2065	Control	Same	Corresponding	LMCC	0.0085013
2066	Control	Different	Corresponding	LMCC	0.0054646
2066	Control	Same	Corresponding	LMCC	0.00753501
2102	Recall	Different	Non-corresponding	RMOC	0.104945
2102	Recall	Same	Non-corresponding	RMOC	0.0922598
2103	Recall	Different	Non-corresponding	RMOC	0.101042
2103	Recall	Same	Non-corresponding	RMOC	0.10235
2104	Recall	Different	Non-corresponding	RMOC	0.136875
2104	Recall	Same	Non-corresponding	RMOC	0.134264
2106	Recall	Different	Non-corresponding	RMOC	0.119069
2106	Recall	Same	Non-corresponding	RMOC	0.117755
2107	Recall	Different	Non-corresponding	RMOC	0.130759
2107	Recall	Same	Non-corresponding	RMOC	0.124913
2108	Recall	Different	Non-corresponding	RMOC	0.135521
2108	Recall	Same	Non-corresponding	RMOC	0.141698
2109	Recall	Different	Non-corresponding	RMOC	0.123791
2109	Recall	Same	Non-corresponding	RMOC	0.141252
2110	Recall	Different	Non-corresponding	RMOC	0.140358
2110	Recall	Same	Non-corresponding	RMOC	0.154448
2111	Recall	Different	Non-corresponding	RMOC	0.108633
2111	Recall	Same	Non-corresponding	RMOC	0.112573
2112	Recall	Different	Non-corresponding	RMOC	0.0757699
2112	Recall	Same	Non-corresponding	RMOC	0.0733018
2114	Recall	Different	Non-corresponding	RMOC	0.0887868
2114	Recall	Same	Non-corresponding	RMOC	0.097808
2115	Recall	Different	Non-corresponding	RMOC	0.106053
2115	Recall	Same	Non-corresponding	RMOC	0.0972845
2116	Recall	Different	Non-corresponding	RMOC	0.0835536
2116	Recall	Same	Non-corresponding	RMOC	0.0899952
2117	Recall	Different	Non-corresponding	RMOC	0.129416
2117	Recall	Same	Non-corresponding	RMOC	0.136293
2118	Recall	Different	Non-corresponding	RMOC	0.0805856
2118	Recall	Same	Non-corresponding	RMOC	0.0820987
2119	Recall	Different	Non-corresponding	RMOC	0.13235
2119	Recall	Same	Non-corresponding	RMOC	0.132058
2120	Recall	Different	Non-corresponding	RMOC	0.133654
2120	Recall	Same	Non-corresponding	RMOC	0.146398
2121	Recall	Different	Non-corresponding	RMOC	0.124778
2121	Recall	Same	Non-corresponding	RMOC	0.11778
2123	Recall	Different	Non-corresponding	RMOC	0.139272
2123	Recall	Same	Non-corresponding	RMOC	0.147862
2124	Recall	Different	Non-corresponding	RMOC	0.103119
2124	Recall	Same	Non-corresponding	RMOC	0.0930182
2125	Recall	Different	Non-corresponding	RMOC	0.134706
2125	Recall	Same	Non-corresponding	RMOC	0.134658
2126	Recall	Different	Non-corresponding	RMOC	0.0873393
2126	Recall	Same	Non-corresponding	RMOC	0.0860194
2127	Recall	Different	Non-corresponding	RMOC	0.142365
2127	Recall	Same	Non-corresponding	RMOC	0.141893
2128	Recall	Different	Non-corresponding	RMOC	0.112832
2128	Recall	Same	Non-corresponding	RMOC	0.108306
2129	Recall	Different	Non-corresponding	RMOC	0.0460364
2129	Recall	Same	Non-corresponding	RMOC	0.0451839
2130	Recall	Different	Non-corresponding	RMOC	0.0377449
2130	Recall	Same	Non-corresponding	RMOC	0.0428324
2131	Recall	Different	Non-corresponding	RMOC	0.0843068
2131	Recall	Same	Non-corresponding	RMOC	0.0870182
2132	Recall	Different	Non-corresponding	RMOC	0.0199472
2132	Recall	Same	Non-corresponding	RMOC	0.0276721
2133	Recall	Different	Non-corresponding	RMOC	0.115835
2133	Recall	Same	Non-corresponding	RMOC	0.111253
2134	Recall	Different	Non-corresponding	RMOC	0.117093
2134	Recall	Same	Non-corresponding	RMOC	0.110025
2135	Recall	Different	Non-corresponding	RMOC	0.09878
2135	Recall	Same	Non-corresponding	RMOC	0.115313
2136	Recall	Different	Non-corresponding	RMOC	0.0846877
2136	Recall	Same	Non-corresponding	RMOC	0.0951962
2137	Recall	Different	Non-corresponding	RMOC	0.0990453
2137	Recall	Same	Non-corresponding	RMOC	0.0963908
2138	Recall	Different	Non-corresponding	RMOC	0.0843122
2138	Recall	Same	Non-corresponding	RMOC	0.0886159
2139	Recall	Different	Non-corresponding	RMOC	0.111547
2139	Recall	Same	Non-corresponding	RMOC	0.108642
2141	Recall	Different	Non-corresponding	RMOC	0.0585829
2141	Recall	Same	Non-corresponding	RMOC	0.0645124
2142	Recall	Different	Non-corresponding	RMOC	0.0384401
2142	Recall	Same	Non-corresponding	RMOC	0.0423953
2143	Recall	Different	Non-corresponding	RMOC	0.0995533
2143	Recall	Same	Non-corresponding	RMOC	0.0984105
2145	Recall	Different	Non-corresponding	RMOC	0.119074
2145	Recall	Same	Non-corresponding	RMOC	0.124834
2146	Recall	Different	Non-corresponding	RMOC	0.112614
2146	Recall	Same	Non-corresponding	RMOC	0.120119
2147	Recall	Different	Non-corresponding	RMOC	0.125743
2147	Recall	Same	Non-corresponding	RMOC	0.104964
2148	Recall	Different	Non-corresponding	RMOC	0.109023
2148	Recall	Same	Non-corresponding	RMOC	0.109827
2149	Recall	Different	Non-corresponding	RMOC	0.0577418
2149	Recall	Same	Non-corresponding	RMOC	0.0638718
2102	Recall	Different	Corresponding	RMOC	0.147782
2102	Recall	Same	Corresponding	RMOC	0.134357
2103	Recall	Different	Corresponding	RMOC	0.142756
2103	Recall	Same	Corresponding	RMOC	0.138122
2104	Recall	Different	Corresponding	RMOC	0.184237
2104	Recall	Same	Corresponding	RMOC	0.183137
2106	Recall	Different	Corresponding	RMOC	0.170089
2106	Recall	Same	Corresponding	RMOC	0.168702
2107	Recall	Different	Corresponding	RMOC	0.169169
2107	Recall	Same	Corresponding	RMOC	0.164616
2108	Recall	Different	Corresponding	RMOC	0.170535
2108	Recall	Same	Corresponding	RMOC	0.180332
2109	Recall	Different	Corresponding	RMOC	0.145671
2109	Recall	Same	Corresponding	RMOC	0.174546
2110	Recall	Different	Corresponding	RMOC	0.189826
2110	Recall	Same	Corresponding	RMOC	0.208065
2111	Recall	Different	Corresponding	RMOC	0.144141
2111	Recall	Same	Corresponding	RMOC	0.155378
2112	Recall	Different	Corresponding	RMOC	0.113859
2112	Recall	Same	Corresponding	RMOC	0.114299
2114	Recall	Different	Corresponding	RMOC	0.128256
2114	Recall	Same	Corresponding	RMOC	0.141973
2115	Recall	Different	Corresponding	RMOC	0.135239
2115	Recall	Same	Corresponding	RMOC	0.124559
2116	Recall	Different	Corresponding	RMOC	0.130267
2116	Recall	Same	Corresponding	RMOC	0.139154
2117	Recall	Different	Corresponding	RMOC	0.172896
2117	Recall	Same	Corresponding	RMOC	0.18598
2118	Recall	Different	Corresponding	RMOC	0.0916653
2118	Recall	Same	Corresponding	RMOC	0.0976976
2119	Recall	Different	Corresponding	RMOC	0.18327
2119	Recall	Same	Corresponding	RMOC	0.189513
2120	Recall	Different	Corresponding	RMOC	0.153835
2120	Recall	Same	Corresponding	RMOC	0.170243
2121	Recall	Different	Corresponding	RMOC	0.157217
2121	Recall	Same	Corresponding	RMOC	0.153401
2123	Recall	Different	Corresponding	RMOC	0.181773
2123	Recall	Same	Corresponding	RMOC	0.193719
2124	Recall	Different	Corresponding	RMOC	0.139393
2124	Recall	Same	Corresponding	RMOC	0.12837
2125	Recall	Different	Corresponding	RMOC	0.167062
2125	Recall	Same	Corresponding	RMOC	0.170947
2126	Recall	Different	Corresponding	RMOC	0.133416
2126	Recall	Same	Corresponding	RMOC	0.136176
2127	Recall	Different	Corresponding	RMOC	0.185021
2127	Recall	Same	Corresponding	RMOC	0.185492
2128	Recall	Different	Corresponding	RMOC	0.158306
2128	Recall	Same	Corresponding	RMOC	0.161884
2129	Recall	Different	Corresponding	RMOC	0.0674852
2129	Recall	Same	Corresponding	RMOC	0.0675294
2130	Recall	Different	Corresponding	RMOC	0.064066
2130	Recall	Same	Corresponding	RMOC	0.0709467
2131	Recall	Different	Corresponding	RMOC	0.125789
2131	Recall	Same	Corresponding	RMOC	0.129469
2132	Recall	Different	Corresponding	RMOC	0.0557198
2132	Recall	Same	Corresponding	RMOC	0.067759
2133	Recall	Different	Corresponding	RMOC	0.153759
2133	Recall	Same	Corresponding	RMOC	0.153854
2134	Recall	Different	Corresponding	RMOC	0.159579
2134	Recall	Same	Corresponding	RMOC	0.157903
2135	Recall	Different	Corresponding	RMOC	0.143597
2135	Recall	Same	Corresponding	RMOC	0.165585
2136	Recall	Different	Corresponding	RMOC	0.114841
2136	Recall	Same	Corresponding	RMOC	0.126173
2137	Recall	Different	Corresponding	RMOC	0.127746
2137	Recall	Same	Corresponding	RMOC	0.128077
2138	Recall	Different	Corresponding	RMOC	0.107306
2138	Recall	Same	Corresponding	RMOC	0.116961
2139	Recall	Different	Corresponding	RMOC	0.144505
2139	Recall	Same	Corresponding	RMOC	0.148055
2141	Recall	Different	Corresponding	RMOC	0.101988
2141	Recall	Same	Corresponding	RMOC	0.104048
2142	Recall	Different	Corresponding	RMOC	0.0564201
2142	Recall	Same	Corresponding	RMOC	0.0614442
2143	Recall	Different	Corresponding	RMOC	0.135183
2143	Recall	Same	Corresponding	RMOC	0.134713
2145	Recall	Different	Corresponding	RMOC	0.153202
2145	Recall	Same	Corresponding	RMOC	0.157394
2146	Recall	Different	Corresponding	RMOC	0.13565
2146	Recall	Same	Corresponding	RMOC	0.143887
2147	Recall	Different	Corresponding	RMOC	0.155272
2147	Recall	Same	Corresponding	RMOC	0.134529
2148	Recall	Different	Corresponding	RMOC	0.145131
2148	Recall	Same	Corresponding	RMOC	0.153037
2149	Recall	Different	Corresponding	RMOC	0.0710481
2149	Recall	Same	Corresponding	RMOC	0.0787816
2001	Control	Different	Non-corresponding	RMOC	0.110146
2001	Control	Same	Non-corresponding	RMOC	0.0987741
2002	Control	Different	Non-corresponding	RMOC	0.137633
2002	Control	Same	Non-corresponding	RMOC	0.137003
2003	Control	Different	Non-corresponding	RMOC	0.076112
2003	Control	Same	Non-corresponding	RMOC	0.0822925
2004	Control	Different	Non-corresponding	RMOC	0.142937
2004	Control	Same	Non-corresponding	RMOC	0.136285
2005	Control	Different	Non-corresponding	RMOC	0.114661
2005	Control	Same	Non-corresponding	RMOC	0.110455
2007	Control	Different	Non-corresponding	RMOC	0.113299
2007	Control	Same	Non-corresponding	RMOC	0.11805
2008	Control	Different	Non-corresponding	RMOC	0.0986766
2008	Control	Same	Non-corresponding	RMOC	0.0939092
2009	Control	Different	Non-corresponding	RMOC	0.0920882
2009	Control	Same	Non-corresponding	RMOC	0.101328
2010	Control	Different	Non-corresponding	RMOC	0.129492
2010	Control	Same	Non-corresponding	RMOC	0.130244
2011	Control	Different	Non-corresponding	RMOC	0.104372
2011	Control	Same	Non-corresponding	RMOC	0.102159
2012	Control	Different	Non-corresponding	RMOC	0.099292
2012	Control	Same	Non-corresponding	RMOC	0.0982891
2013	Control	Different	Non-corresponding	RMOC	0.0660721
2013	Control	Same	Non-corresponding	RMOC	0.0573852
2014	Control	Different	Non-corresponding	RMOC	0.121906
2014	Control	Same	Non-corresponding	RMOC	0.126783
2015	Control	Different	Non-corresponding	RMOC	0.109629
2015	Control	Same	Non-corresponding	RMOC	0.110912
2016	Control	Different	Non-corresponding	RMOC	0.112906
2016	Control	Same	Non-corresponding	RMOC	0.119283
2017	Control	Different	Non-corresponding	RMOC	0.166899
2017	Control	Same	Non-corresponding	RMOC	0.16892
2018	Control	Different	Non-corresponding	RMOC	0.0806934
2018	Control	Same	Non-corresponding	RMOC	0.0887772
2019	Control	Different	Non-corresponding	RMOC	0.0978163
2019	Control	Same	Non-corresponding	RMOC	0.10057
2021	Control	Different	Non-corresponding	RMOC	0.0698341
2021	Control	Same	Non-corresponding	RMOC	0.0786611
2022	Control	Different	Non-corresponding	RMOC	0.0899521
2022	Control	Same	Non-corresponding	RMOC	0.0930109
2023	Control	Different	Non-corresponding	RMOC	0.094783
2023	Control	Same	Non-corresponding	RMOC	0.100986
2024	Control	Different	Non-corresponding	RMOC	0.0781625
2024	Control	Same	Non-corresponding	RMOC	0.0697703
2025	Control	Different	Non-corresponding	RMOC	0.0705566
2025	Control	Same	Non-corresponding	RMOC	0.0735896
2026	Control	Different	Non-corresponding	RMOC	0.106684
2026	Control	Same	Non-corresponding	RMOC	0.099002
2027	Control	Different	Non-corresponding	RMOC	0.104382
2027	Control	Same	Non-corresponding	RMOC	0.105757
2028	Control	Different	Non-corresponding	RMOC	0.0766571
2028	Control	Same	Non-corresponding	RMOC	0.088089
2029	Control	Different	Non-corresponding	RMOC	0.0839295
2029	Control	Same	Non-corresponding	RMOC	0.088275
2030	Control	Different	Non-corresponding	RMOC	0.0970759
2030	Control	Same	Non-corresponding	RMOC	0.0976415
2032	Control	Different	Non-corresponding	RMOC	0.129098
2032	Control	Same	Non-corresponding	RMOC	0.11563
2033	Control	Different	Non-corresponding	RMOC	0.129542
2033	Control	Same	Non-corresponding	RMOC	0.129787
2034	Control	Different	Non-corresponding	RMOC	0.098869
2034	Control	Same	Non-corresponding	RMOC	0.0852444
2035	Control	Different	Non-corresponding	RMOC	0.0905633
2035	Control	Same	Non-corresponding	RMOC	0.0907765
2036	Control	Different	Non-corresponding	RMOC	0.126153
2036	Control	Same	Non-corresponding	RMOC	0.126913
2042	Control	Different	Non-corresponding	RMOC	0.0954453
2042	Control	Same	Non-corresponding	RMOC	0.09192
2044	Control	Different	Non-corresponding	RMOC	0.135673
2044	Control	Same	Non-corresponding	RMOC	0.138559
2045	Control	Different	Non-corresponding	RMOC	0.150211
2045	Control	Same	Non-corresponding	RMOC	0.149497
2046	Control	Different	Non-corresponding	RMOC	0.128688
2046	Control	Same	Non-corresponding	RMOC	0.12422
2047	Control	Different	Non-corresponding	RMOC	0.114796
2047	Control	Same	Non-corresponding	RMOC	0.112371
2048	Control	Different	Non-corresponding	RMOC	0.123892
2048	Control	Same	Non-corresponding	RMOC	0.118546
2049	Control	Different	Non-corresponding	RMOC	0.150894
2049	Control	Same	Non-corresponding	RMOC	0.141074
2050	Control	Different	Non-corresponding	RMOC	0.125825
2050	Control	Same	Non-corresponding	RMOC	0.119267
2051	Control	Different	Non-corresponding	RMOC	0.11281
2051	Control	Same	Non-corresponding	RMOC	0.107478
2052	Control	Different	Non-corresponding	RMOC	0.125384
2052	Control	Same	Non-corresponding	RMOC	0.132426
2053	Control	Different	Non-corresponding	RMOC	0.15311
2053	Control	Same	Non-corresponding	RMOC	0.151582
2054	Control	Different	Non-corresponding	RMOC	0.0961785
2054	Control	Same	Non-corresponding	RMOC	0.0954447
2055	Control	Different	Non-corresponding	RMOC	0.112692
2055	Control	Same	Non-corresponding	RMOC	0.107261
2056	Control	Different	Non-corresponding	RMOC	0.130416
2056	Control	Same	Non-corresponding	RMOC	0.130128
2057	Control	Different	Non-corresponding	RMOC	0.155622
2057	Control	Same	Non-corresponding	RMOC	0.152434
2058	Control	Different	Non-corresponding	RMOC	0.135121
2058	Control	Same	Non-corresponding	RMOC	0.140538
2059	Control	Different	Non-corresponding	RMOC	0.0635222
2059	Control	Same	Non-corresponding	RMOC	0.062873
2060	Control	Different	Non-corresponding	RMOC	0.127867
2060	Control	Same	Non-corresponding	RMOC	0.121345
2061	Control	Different	Non-corresponding	RMOC	0.00137127
2061	Control	Same	Non-corresponding	RMOC	0.00457279
2062	Control	Different	Non-corresponding	RMOC	0.135786
2062	Control	Same	Non-corresponding	RMOC	0.134908
2063	Control	Different	Non-corresponding	RMOC	0.165802
2063	Control	Same	Non-corresponding	RMOC	0.162828
2064	Control	Different	Non-corresponding	RMOC	0.105035
2064	Control	Same	Non-corresponding	RMOC	0.100873
2065	Control	Different	Non-corresponding	RMOC	0.121008
2065	Control	Same	Non-corresponding	RMOC	0.12659
2066	Control	Different	Non-corresponding	RMOC	0.103845
2066	Control	Same	Non-corresponding	RMOC	0.107588
2001	Control	Different	Corresponding	RMOC	0.154307
2001	Control	Same	Corresponding	RMOC	0.141736
2002	Control	Different	Corresponding	RMOC	0.175096
2002	Control	Same	Corresponding	RMOC	0.173527
2003	Control	Different	Corresponding	RMOC	0.106732
2003	Control	Same	Corresponding	RMOC	0.11407
2004	Control	Different	Corresponding	RMOC	0.180926
2004	Control	Same	Corresponding	RMOC	0.175211
2005	Control	Different	Corresponding	RMOC	0.147494
2005	Control	Same	Corresponding	RMOC	0.142244
2007	Control	Different	Corresponding	RMOC	0.145067
2007	Control	Same	Corresponding	RMOC	0.151403
2008	Control	Different	Corresponding	RMOC	0.121585
2008	Control	Same	Corresponding	RMOC	0.119367
2009	Control	Different	Corresponding	RMOC	0.122605
2009	Control	Same	Corresponding	RMOC	0.134735
2010	Control	Different	Corresponding	RMOC	0.167392
2010	Control	Same	Corresponding	RMOC	0.168382
2011	Control	Different	Corresponding	RMOC	0.137269
2011	Control	Same	Corresponding	RMOC	0.135252
2012	Control	Different	Corresponding	RMOC	0.118471
2012	Control	Same	Corresponding	RMOC	0.117962
2013	Control	Different	Corresponding	RMOC	0.0995164
2013	Control	Same	Corresponding	RMOC	0.0879572
2014	Control	Different	Corresponding	RMOC	0.159768
2014	Control	Same	Corresponding	RMOC	0.162059
2015	Control	Different	Corresponding	RMOC	0.142503
2015	Control	Same	Corresponding	RMOC	0.141366
2016	Control	Different	Corresponding	RMOC	0.13398
2016	Control	Same	Corresponding	RMOC	0.140915
2017	Control	Different	Corresponding	RMOC	0.20905
2017	Control	Same	Corresponding	RMOC	0.213791
2018	Control	Different	Corresponding	RMOC	0.115579
2018	Control	Same	Corresponding	RMOC	0.125979
2019	Control	Different	Corresponding	RMOC	0.133483
2019	Control	Same	Corresponding	RMOC	0.13669
2021	Control	Different	Corresponding	RMOC	0.0861841
2021	Control	Same	Corresponding	RMOC	0.0889411
2022	Control	Different	Corresponding	RMOC	0.112554
2022	Control	Same	Corresponding	RMOC	0.11803
2023	Control	Different	Corresponding	RMOC	0.116462
2023	Control	Same	Corresponding	RMOC	0.124192
2024	Control	Different	Corresponding	RMOC	0.103645
2024	Control	Same	Corresponding	RMOC	0.0962098
2025	Control	Different	Corresponding	RMOC	0.0940655
2025	Control	Same	Corresponding	RMOC	0.0967122
2026	Control	Different	Corresponding	RMOC	0.151173
2026	Control	Same	Corresponding	RMOC	0.140052
2027	Control	Different	Corresponding	RMOC	0.133583
2027	Control	Same	Corresponding	RMOC	0.132187
2028	Control	Different	Corresponding	RMOC	0.0937246
2028	Control	Same	Corresponding	RMOC	0.103893
2029	Control	Different	Corresponding	RMOC	0.11473
2029	Control	Same	Corresponding	RMOC	0.121215
2030	Control	Different	Corresponding	RMOC	0.131982
2030	Control	Same	Corresponding	RMOC	0.134528
2032	Control	Different	Corresponding	RMOC	0.153579
2032	Control	Same	Corresponding	RMOC	0.14335
2033	Control	Different	Corresponding	RMOC	0.167541
2033	Control	Same	Corresponding	RMOC	0.172952
2034	Control	Different	Corresponding	RMOC	0.138325
2034	Control	Same	Corresponding	RMOC	0.122604
2035	Control	Different	Corresponding	RMOC	0.119374
2035	Control	Same	Corresponding	RMOC	0.117967
2036	Control	Different	Corresponding	RMOC	0.167287
2036	Control	Same	Corresponding	RMOC	0.164857
2042	Control	Different	Corresponding	RMOC	0.133952
2042	Control	Same	Corresponding	RMOC	0.130466
2044	Control	Different	Corresponding	RMOC	0.172454
2044	Control	Same	Corresponding	RMOC	0.177068
2045	Control	Different	Corresponding	RMOC	0.193217
2045	Control	Same	Corresponding	RMOC	0.193146
2046	Control	Different	Corresponding	RMOC	0.161406
2046	Control	Same	Corresponding	RMOC	0.158816
2047	Control	Different	Corresponding	RMOC	0.145658
2047	Control	Same	Corresponding	RMOC	0.143782
2048	Control	Different	Corresponding	RMOC	0.149685
2048	Control	Same	Corresponding	RMOC	0.148088
2049	Control	Different	Corresponding	RMOC	0.185761
2049	Control	Same	Corresponding	RMOC	0.177633
2050	Control	Different	Corresponding	RMOC	0.153146
2050	Control	Same	Corresponding	RMOC	0.149229
2051	Control	Different	Corresponding	RMOC	0.139013
2051	Control	Same	Corresponding	RMOC	0.135878
2052	Control	Different	Corresponding	RMOC	0.160025
2052	Control	Same	Corresponding	RMOC	0.16715
2053	Control	Different	Corresponding	RMOC	0.186278
2053	Control	Same	Corresponding	RMOC	0.185037
2054	Control	Different	Corresponding	RMOC	0.126891
2054	Control	Same	Corresponding	RMOC	0.13377
2055	Control	Different	Corresponding	RMOC	0.147121
2055	Control	Same	Corresponding	RMOC	0.141052
2056	Control	Different	Corresponding	RMOC	0.151259
2056	Control	Same	Corresponding	RMOC	0.153762
2057	Control	Different	Corresponding	RMOC	0.189854
2057	Control	Same	Corresponding	RMOC	0.189611
2058	Control	Different	Corresponding	RMOC	0.160644
2058	Control	Same	Corresponding	RMOC	0.166485
2059	Control	Different	Corresponding	RMOC	0.0763036
2059	Control	Same	Corresponding	RMOC	0.075161
2060	Control	Different	Corresponding	RMOC	0.153725
2060	Control	Same	Corresponding	RMOC	0.147265
2061	Control	Different	Corresponding	RMOC	0.0421564
2061	Control	Same	Corresponding	RMOC	0.045556
2062	Control	Different	Corresponding	RMOC	0.178498
2062	Control	Same	Corresponding	RMOC	0.176102
2063	Control	Different	Corresponding	RMOC	0.202553
2063	Control	Same	Corresponding	RMOC	0.198494
2064	Control	Different	Corresponding	RMOC	0.136493
2064	Control	Same	Corresponding	RMOC	0.132165
2065	Control	Different	Corresponding	RMOC	0.154341
2065	Control	Same	Corresponding	RMOC	0.160244
2066	Control	Different	Corresponding	RMOC	0.137165
2066	Control	Same	Corresponding	RMOC	0.142456

## Sheet: S8 Tab
subject_id	stage	memory_type	duration
2102	Initial Free Recall	Original	7.4712
2102	Initial Free Recall	No-critical-detail	6.76567
2102	Initial Free Recall	Persistent true	7.26154
2102	Initial Free Recall	Misinformation-induced false	5
2102	Initial Free Recall	Persistent unspecific	7.57016
2102	Final Free Recall	Original	7.53329
2102	Final Free Recall	Misinformation	6.733
2102	Final Free Recall	No-critical-detail	6.04365
2102	Final Free Recall	Persistent true	7.15377
2102	Final Free Recall	Misinformation-induced false	6.733
2102	Final Free Recall	Persistent unspecific	6.31589
2103	Initial Free Recall	Original	8.06295
2103	Initial Free Recall	Misinformation	7.533
2103	Initial Free Recall	No-critical-detail	6.42611
2103	Initial Free Recall	Persistent true	7.07629
2103	Initial Free Recall	Misinformation-induced false	9.5798
2103	Initial Free Recall	Persistent unspecific	6.74061
2103	Final Free Recall	Original	6.30276
2103	Final Free Recall	Misinformation	8.97157
2103	Final Free Recall	No-critical-detail	5.67976
2103	Final Free Recall	Persistent true	5.68241
2103	Final Free Recall	Misinformation-induced false	8.97157
2103	Final Free Recall	Persistent unspecific	5.62752
2104	Initial Free Recall	Original	8.6065
2104	Initial Free Recall	Misinformation	8.434
2104	Initial Free Recall	No-critical-detail	8.09534
2104	Initial Free Recall	Persistent true	8.77906
2104	Initial Free Recall	Misinformation-induced false	4
2104	Initial Free Recall	Persistent unspecific	8.17495
2104	Final Free Recall	Original	8.21758
2104	Final Free Recall	Misinformation	6.32167
2104	Final Free Recall	No-critical-detail	6.54345
2104	Final Free Recall	Persistent true	8.60637
2104	Final Free Recall	Misinformation-induced false	6.2995
2104	Final Free Recall	Persistent unspecific	6.69995
2106	Initial Free Recall	Original	8.70459
2106	Initial Free Recall	No-critical-detail	8.60792
2106	Initial Free Recall	Persistent true	7.93505
2106	Initial Free Recall	Misinformation-induced false	10.9
2106	Initial Free Recall	Persistent unspecific	8.73963
2106	Final Free Recall	Original	6.19367
2106	Final Free Recall	Misinformation	6.94227
2106	Final Free Recall	No-critical-detail	6.3826
2106	Final Free Recall	Persistent true	6.21932
2106	Final Free Recall	Misinformation-induced false	6.94227
2106	Final Free Recall	Persistent unspecific	6.91662
2107	Initial Free Recall	Original	8.46072
2107	Initial Free Recall	No-critical-detail	6.37975
2107	Initial Free Recall	Persistent true	8.40369
2107	Initial Free Recall	Misinformation-induced false	7.52767
2107	Initial Free Recall	Persistent unspecific	5.71494
2107	Final Free Recall	Original	6.98881
2107	Final Free Recall	Misinformation	7.75189
2107	Final Free Recall	No-critical-detail	5.82933
2107	Final Free Recall	Persistent true	7.04375
2107	Final Free Recall	Misinformation-induced false	7.75189
2107	Final Free Recall	Persistent unspecific	6.24639
2108	Initial Free Recall	Original	9.00006
2108	Initial Free Recall	Misinformation	8.033
2108	Initial Free Recall	No-critical-detail	7.66071
2108	Initial Free Recall	Persistent true	8.9912
2108	Initial Free Recall	Misinformation-induced false	8.8132
2108	Initial Free Recall	Persistent unspecific	8.97692
2108	Final Free Recall	Original	8.69094
2108	Final Free Recall	Misinformation	9.90425
2108	Final Free Recall	No-critical-detail	7.17058
2108	Final Free Recall	Persistent true	9.02467
2108	Final Free Recall	Misinformation-induced false	9.90425
2108	Final Free Recall	Persistent unspecific	7.10254
2109	Initial Free Recall	Original	7.95
2109	Initial Free Recall	No-critical-detail	7.01109
2109	Initial Free Recall	Persistent true	7.41304
2109	Initial Free Recall	Misinformation-induced false	8.3266
2109	Initial Free Recall	Persistent unspecific	6.22893
2109	Final Free Recall	Original	6.007
2109	Final Free Recall	Misinformation	7.4025
2109	Final Free Recall	No-critical-detail	5.84065
2109	Final Free Recall	Persistent true	6.016
2109	Final Free Recall	Misinformation-induced false	7.4025
2109	Final Free Recall	Persistent unspecific	5.71113
2110	Initial Free Recall	Original	7.86207
2110	Initial Free Recall	No-critical-detail	8.22733
2110	Initial Free Recall	Persistent true	8.19183
2110	Initial Free Recall	Misinformation-induced false	5.0334
2110	Initial Free Recall	Persistent unspecific	8.72182
2110	Final Free Recall	Original	8.94529
2110	Final Free Recall	Misinformation	5.56171
2110	Final Free Recall	No-critical-detail	7.23334
2110	Final Free Recall	Persistent true	9.1
2110	Final Free Recall	Misinformation-induced false	5.56171
2110	Final Free Recall	Persistent unspecific	8.18435
2111	Initial Free Recall	Original	8.43339
2111	Initial Free Recall	No-critical-detail	7.41669
2111	Initial Free Recall	Persistent true	8.82233
2111	Initial Free Recall	Misinformation-induced false	6.25
2111	Initial Free Recall	Persistent unspecific	7.97423
2111	Final Free Recall	Original	6.82535
2111	Final Free Recall	Misinformation	4.83344
2111	Final Free Recall	No-critical-detail	5.91814
2111	Final Free Recall	Persistent true	6.79093
2111	Final Free Recall	Misinformation-induced false	4.83344
2111	Final Free Recall	Persistent unspecific	6.34241
2112	Initial Free Recall	Original	8.78511
2112	Initial Free Recall	No-critical-detail	7.03596
2112	Initial Free Recall	Persistent true	8.85
2112	Initial Free Recall	Misinformation-induced false	9.39014
2112	Initial Free Recall	Persistent unspecific	6.26664
2112	Final Free Recall	Original	9.82159
2112	Final Free Recall	Misinformation	8.15764
2112	Final Free Recall	No-critical-detail	7.26847
2112	Final Free Recall	Persistent true	9.99043
2112	Final Free Recall	Misinformation-induced false	8.15764
2112	Final Free Recall	Persistent unspecific	7.13645
2114	Initial Free Recall	Original	7.3833
2114	Initial Free Recall	Misinformation	6.333
2114	Initial Free Recall	No-critical-detail	6.56874
2114	Initial Free Recall	Persistent true	6.98956
2114	Initial Free Recall	Misinformation-induced false	6.32475
2114	Initial Free Recall	Persistent unspecific	6.493
2114	Final Free Recall	Original	7.7073
2114	Final Free Recall	Misinformation	6.77438
2114	Final Free Recall	No-critical-detail	5.92585
2114	Final Free Recall	Persistent true	7.7605
2114	Final Free Recall	Misinformation-induced false	6.88342
2114	Final Free Recall	Persistent unspecific	5.97363
2115	Initial Free Recall	Original	7.05206
2115	Initial Free Recall	Misinformation	8.4335
2115	Initial Free Recall	No-critical-detail	6.11677
2115	Initial Free Recall	Persistent true	7.03327
2115	Initial Free Recall	Misinformation-induced false	7.18544
2115	Initial Free Recall	Persistent unspecific	5.90486
2115	Final Free Recall	Original	6.5411
2115	Final Free Recall	Misinformation	6.12557
2115	Final Free Recall	No-critical-detail	5.35638
2115	Final Free Recall	Persistent true	6.22427
2115	Final Free Recall	Misinformation-induced false	5.73685
2115	Final Free Recall	Persistent unspecific	6.04286
2116	Initial Free Recall	Original	9.67447
2116	Initial Free Recall	No-critical-detail	7.66466
2116	Initial Free Recall	Persistent true	9.79993
2116	Initial Free Recall	Misinformation-induced false	8.4998
2116	Initial Free Recall	Persistent unspecific	7.7532
2116	Final Free Recall	Original	7.79289
2116	Final Free Recall	Misinformation	9.205
2116	Final Free Recall	No-critical-detail	8.38766
2116	Final Free Recall	Persistent true	7.77327
2116	Final Free Recall	Misinformation-induced false	9.205
2116	Final Free Recall	Persistent unspecific	9.65505
2117	Initial Free Recall	Original	7.18438
2117	Initial Free Recall	No-critical-detail	6.0794
2117	Initial Free Recall	Persistent true	7.31642
2117	Initial Free Recall	Misinformation-induced false	5.6
2117	Initial Free Recall	Persistent unspecific	6.64171
2117	Final Free Recall	Original	6.92177
2117	Final Free Recall	Misinformation	11.334
2117	Final Free Recall	No-critical-detail	6.22897
2117	Final Free Recall	Persistent true	5.74433
2117	Final Free Recall	Misinformation-induced false	11.334
2117	Final Free Recall	Persistent unspecific	5.96108
2118	Initial Free Recall	Original	9.17063
2118	Initial Free Recall	No-critical-detail	7.91815
2118	Initial Free Recall	Persistent true	9.8165
2118	Initial Free Recall	Misinformation-induced false	6.46633
2118	Initial Free Recall	Persistent unspecific	8.34854
2118	Final Free Recall	Original	9.0833
2118	Final Free Recall	Misinformation	8.69543
2118	Final Free Recall	No-critical-detail	8.57921
2118	Final Free Recall	Persistent true	8.56667
2118	Final Free Recall	Misinformation-induced false	8.69543
2118	Final Free Recall	Persistent unspecific	9.50523
2119	Initial Free Recall	Original	8.63153
2119	Initial Free Recall	No-critical-detail	8.29143
2119	Initial Free Recall	Persistent true	8.69369
2119	Initial Free Recall	Misinformation-induced false	6.26667
2119	Initial Free Recall	Persistent unspecific	9.0507
2119	Final Free Recall	Original	8.22315
2119	Final Free Recall	Misinformation	8.72233
2119	Final Free Recall	No-critical-detail	7.18606
2119	Final Free Recall	Persistent true	8.25194
2119	Final Free Recall	Misinformation-induced false	8.72233
2119	Final Free Recall	Persistent unspecific	7.49839
2120	Initial Free Recall	Original	10.9801
2120	Initial Free Recall	Misinformation	9.85
2120	Initial Free Recall	No-critical-detail	7.5345
2120	Initial Free Recall	Persistent true	10.8513
2120	Initial Free Recall	Persistent unspecific	8.2915
2120	Final Free Recall	Original	8.34286
2120	Final Free Recall	Misinformation	7.78867
2120	Final Free Recall	No-critical-detail	7.12733
2120	Final Free Recall	Persistent true	7.69762
2120	Final Free Recall	Misinformation-induced false	6.8665
2120	Final Free Recall	Persistent unspecific	7.84475
2121	Initial Free Recall	Original	9.60388
2121	Initial Free Recall	Misinformation	3.866
2121	Initial Free Recall	No-critical-detail	6.60971
2121	Initial Free Recall	Persistent true	9.26268
2121	Initial Free Recall	Misinformation-induced false	4.922
2121	Initial Free Recall	Persistent unspecific	7.50419
2121	Final Free Recall	Original	6.7153
2121	Final Free Recall	Misinformation	8.79529
2121	Final Free Recall	No-critical-detail	6.06652
2121	Final Free Recall	Persistent true	6.62236
2121	Final Free Recall	Misinformation-induced false	9.25567
2121	Final Free Recall	Persistent unspecific	6.07906
2123	Initial Free Recall	Original	6.98331
2123	Initial Free Recall	Misinformation	6.6
2123	Initial Free Recall	No-critical-detail	8.11003
2123	Initial Free Recall	Persistent true	6.85327
2123	Initial Free Recall	Misinformation-induced false	4.267
2123	Initial Free Recall	Persistent unspecific	7.77347
2123	Final Free Recall	Original	7.97967
2123	Final Free Recall	Misinformation	6.58867
2123	Final Free Recall	No-critical-detail	6.09786
2123	Final Free Recall	Persistent true	6.94893
2123	Final Free Recall	Misinformation-induced false	6.6064
2123	Final Free Recall	Persistent unspecific	6.178
2124	Initial Free Recall	Original	8.95911
2124	Initial Free Recall	Misinformation	5.366
2124	Initial Free Recall	No-critical-detail	6.56056
2124	Initial Free Recall	Persistent true	8.93831
2124	Initial Free Recall	Misinformation-induced false	6.0335
2124	Initial Free Recall	Persistent unspecific	7.33573
2124	Final Free Recall	Original	7.76666
2124	Final Free Recall	Misinformation	6.983
2124	Final Free Recall	No-critical-detail	6.39386
2124	Final Free Recall	Persistent true	7.55758
2124	Final Free Recall	Misinformation-induced false	6.983
2124	Final Free Recall	Persistent unspecific	6.7666
2125	Initial Free Recall	Original	9.33695
2125	Initial Free Recall	No-critical-detail	7.48028
2125	Initial Free Recall	Persistent true	8.8595
2125	Initial Free Recall	Misinformation-induced false	10.8673
2125	Initial Free Recall	Persistent unspecific	8.32096
2125	Final Free Recall	Original	8.08325
2125	Final Free Recall	Misinformation	9.70471
2125	Final Free Recall	No-critical-detail	6.93614
2125	Final Free Recall	Persistent true	8.02857
2125	Final Free Recall	Misinformation-induced false	9.70471
2125	Final Free Recall	Persistent unspecific	7.93883
2126	Initial Free Recall	Original	8.04029
2126	Initial Free Recall	No-critical-detail	7.08277
2126	Initial Free Recall	Persistent true	7.92277
2126	Initial Free Recall	Misinformation-induced false	6.5334
2126	Initial Free Recall	Persistent unspecific	6.69691
2126	Final Free Recall	Original	6.5987
2126	Final Free Recall	Misinformation	5.94811
2126	Final Free Recall	No-critical-detail	5.96244
2126	Final Free Recall	Persistent true	6.22264
2126	Final Free Recall	Misinformation-induced false	5.94811
2126	Final Free Recall	Persistent unspecific	6.04691
2127	Initial Free Recall	Original	9.32341
2127	Initial Free Recall	Misinformation	7.6
2127	Initial Free Recall	No-critical-detail	7.97887
2127	Initial Free Recall	Persistent true	7.89757
2127	Initial Free Recall	Misinformation-induced false	13.834
2127	Initial Free Recall	Persistent unspecific	7.95605
2127	Final Free Recall	Original	8.75345
2127	Final Free Recall	Misinformation	8.967
2127	Final Free Recall	No-critical-detail	7.00003
2127	Final Free Recall	Persistent true	9.24786
2127	Final Free Recall	Misinformation-induced false	9.134
2127	Final Free Recall	Persistent unspecific	7.34037
2128	Initial Free Recall	Original	8.02384
2128	Initial Free Recall	No-critical-detail	6.54894
2128	Initial Free Recall	Persistent true	8.13656
2128	Initial Free Recall	Misinformation-induced false	5.4835
2128	Initial Free Recall	Persistent unspecific	7.11825
2128	Final Free Recall	Original	7.31819
2128	Final Free Recall	Misinformation	5.68867
2128	Final Free Recall	No-critical-detail	6.53325
2128	Final Free Recall	Persistent true	7.57487
2128	Final Free Recall	Misinformation-induced false	5.68867
2128	Final Free Recall	Persistent unspecific	7.06165
2129	Initial Free Recall	Original	7.3225
2129	Initial Free Recall	No-critical-detail	6.66902
2129	Initial Free Recall	Persistent true	7.5758
2129	Initial Free Recall	Misinformation-induced false	5.5602
2129	Initial Free Recall	Persistent unspecific	7.02633
2129	Final Free Recall	Original	6.91237
2129	Final Free Recall	Misinformation	5.9464
2129	Final Free Recall	No-critical-detail	6.01307
2129	Final Free Recall	Persistent true	7.24447
2129	Final Free Recall	Misinformation-induced false	5.9464
2129	Final Free Recall	Persistent unspecific	5.90103
2130	Initial Free Recall	Original	7.29727
2130	Initial Free Recall	No-critical-detail	6.99566
2130	Initial Free Recall	Persistent true	7.6736
2130	Initial Free Recall	Misinformation-induced false	6.00583
2130	Initial Free Recall	Persistent unspecific	7.19308
2130	Final Free Recall	Original	8.59536
2130	Final Free Recall	Misinformation	8.72487
2130	Final Free Recall	No-critical-detail	7.00285
2130	Final Free Recall	Persistent true	8.6834
2130	Final Free Recall	Misinformation-induced false	8.72487
2130	Final Free Recall	Persistent unspecific	7.22625
2131	Initial Free Recall	Original	9.38178
2131	Initial Free Recall	Misinformation	10.8
2131	Initial Free Recall	No-critical-detail	8.14954
2131	Initial Free Recall	Persistent true	9.22414
2131	Initial Free Recall	Misinformation-induced false	10.3663
2131	Initial Free Recall	Persistent unspecific	8.703
2131	Final Free Recall	Original	9.52222
2131	Final Free Recall	Misinformation	8.1728
2131	Final Free Recall	No-critical-detail	7.23729
2131	Final Free Recall	Persistent true	9.44286
2131	Final Free Recall	Misinformation-induced false	8.2495
2131	Final Free Recall	Persistent unspecific	7.77676
2132	Initial Free Recall	Original	6.40918
2132	Initial Free Recall	Misinformation	3.533
2132	Initial Free Recall	No-critical-detail	7.7618
2132	Initial Free Recall	Persistent true	6.6218
2132	Initial Free Recall	Misinformation-induced false	5.489
2132	Initial Free Recall	Persistent unspecific	8.00343
2132	Final Free Recall	Original	7.22722
2132	Final Free Recall	Misinformation	8.31067
2132	Final Free Recall	No-critical-detail	6.99918
2132	Final Free Recall	Persistent true	6.6318
2132	Final Free Recall	Misinformation-induced false	8.31067
2132	Final Free Recall	Persistent unspecific	6.9545
2133	Initial Free Recall	Original	8.87379
2133	Initial Free Recall	No-critical-detail	7.25411
2133	Initial Free Recall	Persistent true	9.27177
2133	Initial Free Recall	Misinformation-induced false	12
2133	Initial Free Recall	Persistent unspecific	7.11077
2133	Final Free Recall	Original	7.06907
2133	Final Free Recall	Misinformation	9.85825
2133	Final Free Recall	No-critical-detail	8.29746
2133	Final Free Recall	Persistent true	7.14877
2133	Final Free Recall	Misinformation-induced false	9.85825
2133	Final Free Recall	Persistent unspecific	8.38281
2134	Initial Free Recall	Original	7.42392
2134	Initial Free Recall	No-critical-detail	9.59529
2134	Initial Free Recall	Persistent true	7.78477
2134	Initial Free Recall	Misinformation-induced false	9.367
2134	Initial Free Recall	Persistent unspecific	9.59536
2134	Final Free Recall	Original	7.1833
2134	Final Free Recall	Misinformation	8.978
2134	Final Free Recall	No-critical-detail	6.85905
2134	Final Free Recall	Persistent true	6.94091
2134	Final Free Recall	Misinformation-induced false	8.978
2134	Final Free Recall	Persistent unspecific	7.34043
2135	Initial Free Recall	Original	7.31031
2135	Initial Free Recall	Misinformation	10
2135	Initial Free Recall	No-critical-detail	8.33608
2135	Initial Free Recall	Persistent true	6.61675
2135	Initial Free Recall	Misinformation-induced false	7.14286
2135	Initial Free Recall	Persistent unspecific	9.56423
2135	Final Free Recall	Original	6.12344
2135	Final Free Recall	Misinformation	10.5026
2135	Final Free Recall	No-critical-detail	8.68779
2135	Final Free Recall	Persistent true	6.23005
2135	Final Free Recall	Misinformation-induced false	10.1786
2135	Final Free Recall	Persistent unspecific	9.86923
2136	Initial Free Recall	Original	8.12896
2136	Initial Free Recall	No-critical-detail	7.17771
2136	Initial Free Recall	Persistent true	7.73139
2136	Initial Free Recall	Misinformation-induced false	7.11792
2136	Initial Free Recall	Persistent unspecific	7.85892
2136	Final Free Recall	Original	7.92376
2136	Final Free Recall	Misinformation	7.32533
2136	Final Free Recall	No-critical-detail	5.51467
2136	Final Free Recall	Persistent true	8.037
2136	Final Free Recall	Misinformation-induced false	7.32533
2136	Final Free Recall	Persistent unspecific	5.07685
2137	Initial Free Recall	Original	11.5452
2137	Initial Free Recall	No-critical-detail	8.22536
2137	Initial Free Recall	Persistent true	11.5452
2137	Initial Free Recall	Misinformation-induced false	5.134
2137	Initial Free Recall	Persistent unspecific	8.57826
2137	Final Free Recall	Original	8.346
2137	Final Free Recall	Misinformation	16.8005
2137	Final Free Recall	No-critical-detail	6.34533
2137	Final Free Recall	Persistent true	9.17864
2137	Final Free Recall	Misinformation-induced false	16.8005
2137	Final Free Recall	Persistent unspecific	5.99565
2138	Initial Free Recall	Original	8.10367
2138	Initial Free Recall	No-critical-detail	7.22908
2138	Initial Free Recall	Persistent true	7.44583
2138	Initial Free Recall	Misinformation-induced false	13.233
2138	Initial Free Recall	Persistent unspecific	6.28213
2138	Final Free Recall	Original	7.43086
2138	Final Free Recall	Misinformation	8.04187
2138	Final Free Recall	No-critical-detail	4.91104
2138	Final Free Recall	Persistent true	7.51242
2138	Final Free Recall	Misinformation-induced false	8.04187
2138	Final Free Recall	Persistent unspecific	5.12873
2139	Initial Free Recall	Original	7.42796
2139	Initial Free Recall	No-critical-detail	7.14996
2139	Initial Free Recall	Persistent true	7.16662
2139	Initial Free Recall	Misinformation-induced false	6.2665
2139	Initial Free Recall	Persistent unspecific	7.593
2139	Final Free Recall	Original	6.62427
2139	Final Free Recall	Misinformation	9.56675
2139	Final Free Recall	No-critical-detail	6.71756
2139	Final Free Recall	Persistent true	6.59686
2139	Final Free Recall	Misinformation-induced false	9.56675
2139	Final Free Recall	Persistent unspecific	6.46796
2141	Initial Free Recall	Original	8.38889
2141	Initial Free Recall	No-critical-detail	7.72252
2141	Initial Free Recall	Persistent true	8.49565
2141	Initial Free Recall	Misinformation-induced false	5.92857
2141	Initial Free Recall	Persistent unspecific	8.52022
2141	Final Free Recall	Original	8.78167
2141	Final Free Recall	Misinformation	6.3498
2141	Final Free Recall	No-critical-detail	6.58893
2141	Final Free Recall	Persistent true	9.0567
2141	Final Free Recall	Misinformation-induced false	6.3498
2141	Final Free Recall	Persistent unspecific	6.53156
2142	Initial Free Recall	Original	6.88491
2142	Initial Free Recall	No-critical-detail	8.34087
2142	Initial Free Recall	Persistent true	7.42843
2142	Initial Free Recall	Misinformation-induced false	7.21683
2142	Initial Free Recall	Persistent unspecific	7.53
2142	Final Free Recall	Original	10.3333
2142	Final Free Recall	Misinformation	6.80367
2142	Final Free Recall	No-critical-detail	7.12997
2142	Final Free Recall	Persistent true	11.6713
2142	Final Free Recall	Misinformation-induced false	6.80367
2142	Final Free Recall	Persistent unspecific	7.47505
2143	Initial Free Recall	Original	10.751
2143	Initial Free Recall	No-critical-detail	10.4179
2143	Initial Free Recall	Persistent true	11.6738
2143	Initial Free Recall	Misinformation-induced false	16.7
2143	Initial Free Recall	Persistent unspecific	10.7153
2143	Final Free Recall	Original	9.13735
2143	Final Free Recall	Misinformation	14.766
2143	Final Free Recall	No-critical-detail	7.06581
2143	Final Free Recall	Persistent true	9.76443
2143	Final Free Recall	Misinformation-induced false	14.766
2143	Final Free Recall	Persistent unspecific	7.70979
2145	Initial Free Recall	Original	7.51068
2145	Initial Free Recall	Misinformation	10.5
2145	Initial Free Recall	No-critical-detail	6.26668
2145	Initial Free Recall	Persistent true	7.54078
2145	Initial Free Recall	Misinformation-induced false	6.78317
2145	Initial Free Recall	Persistent unspecific	6.20638
2145	Final Free Recall	Original	7.12891
2145	Final Free Recall	Misinformation	7.88144
2145	Final Free Recall	No-critical-detail	5.24838
2145	Final Free Recall	Persistent true	7.15011
2145	Final Free Recall	Misinformation-induced false	8.47075
2145	Final Free Recall	Persistent unspecific	5.59365
2146	Initial Free Recall	Original	9.60631
2146	Initial Free Recall	No-critical-detail	8.34082
2146	Initial Free Recall	Persistent true	9.96233
2146	Initial Free Recall	Misinformation-induced false	7.35
2146	Initial Free Recall	Persistent unspecific	7.95385
2146	Final Free Recall	Original	9.51804
2146	Final Free Recall	Misinformation	9.75025
2146	Final Free Recall	No-critical-detail	7.06415
2146	Final Free Recall	Persistent true	9.99987
2146	Final Free Recall	Misinformation-induced false	9.75025
2146	Final Free Recall	Persistent unspecific	8.40508
2147	Initial Free Recall	Original	8.76856
2147	Initial Free Recall	No-critical-detail	8.5
2147	Initial Free Recall	Persistent true	8.93929
2147	Initial Free Recall	Misinformation-induced false	15.733
2147	Initial Free Recall	Persistent unspecific	7.59533
2147	Final Free Recall	Original	7.87138
2147	Final Free Recall	Misinformation	7.9
2147	Final Free Recall	No-critical-detail	6.5711
2147	Final Free Recall	Persistent true	8.39994
2147	Final Free Recall	Misinformation-induced false	7.9
2147	Final Free Recall	Persistent unspecific	6.76362
2148	Initial Free Recall	Original	6.35952
2148	Initial Free Recall	Misinformation	6.3
2148	Initial Free Recall	No-critical-detail	7.16773
2148	Initial Free Recall	Persistent true	6.35886
2148	Initial Free Recall	Persistent unspecific	7.52427
2148	Final Free Recall	Original	6.05732
2148	Final Free Recall	Misinformation	8.466
2148	Final Free Recall	No-critical-detail	5.96329
2148	Final Free Recall	Persistent true	6.42224
2148	Final Free Recall	Persistent unspecific	6.11165
2149	Initial Free Recall	Original	8.89992
2149	Initial Free Recall	No-critical-detail	8.58048
2149	Initial Free Recall	Persistent true	9.775
2149	Initial Free Recall	Misinformation-induced false	8.45
2149	Initial Free Recall	Persistent unspecific	10.2529
2149	Final Free Recall	Original	5.7
2149	Final Free Recall	Misinformation	8.64433
2149	Final Free Recall	No-critical-detail	8.52006
2149	Final Free Recall	Persistent true	5.5835
2149	Final Free Recall	Misinformation-induced false	8.64433
2149	Final Free Recall	Persistent unspecific	9.241

## Sheet: S9 Tab
subject_id	stage	recall_type	percentage
2102	Initial Rree Recall	Correct	0.378289
2103	Initial Rree Recall	Correct	0.404605
2104	Initial Rree Recall	Correct	0.371711
2106	Initial Rree Recall	Correct	0.322368
2107	Initial Rree Recall	Correct	0.440789
2108	Initial Rree Recall	Correct	0.381579
2109	Initial Rree Recall	Correct	0.407895
2110	Initial Rree Recall	Correct	0.414474
2111	Initial Rree Recall	Correct	0.378289
2112	Initial Rree Recall	Correct	0.319079
2114	Initial Rree Recall	Correct	0.473684
2115	Initial Rree Recall	Correct	0.259868
2116	Initial Rree Recall	Correct	0.322368
2117	Initial Rree Recall	Correct	0.365132
2118	Initial Rree Recall	Correct	0.25
2119	Initial Rree Recall	Correct	0.355263
2120	Initial Rree Recall	Correct	0.335526
2121	Initial Rree Recall	Correct	0.335526
2123	Initial Rree Recall	Correct	0.289474
2124	Initial Rree Recall	Correct	0.417763
2125	Initial Rree Recall	Correct	0.427632
2126	Initial Rree Recall	Correct	0.434211
2127	Initial Rree Recall	Correct	0.342105
2128	Initial Rree Recall	Correct	0.338816
2129	Initial Rree Recall	Correct	0.427632
2130	Initial Rree Recall	Correct	0.361842
2131	Initial Rree Recall	Correct	0.345395
2132	Initial Rree Recall	Correct	0.417763
2133	Initial Rree Recall	Correct	0.378289
2134	Initial Rree Recall	Correct	0.332237
2135	Initial Rree Recall	Correct	0.332237
2136	Initial Rree Recall	Correct	0.404605
2137	Initial Rree Recall	Correct	0.358553
2138	Initial Rree Recall	Correct	0.335526
2139	Initial Rree Recall	Correct	0.355263
2141	Initial Rree Recall	Correct	0.398026
2142	Initial Rree Recall	Correct	0.335526
2143	Initial Rree Recall	Correct	0.292763
2145	Initial Rree Recall	Correct	0.407895
2146	Initial Rree Recall	Correct	0.335526
2147	Initial Rree Recall	Correct	0.348684
2148	Initial Rree Recall	Correct	0.388158
2149	Initial Rree Recall	Correct	0.302632
2102	Initial Rree Recall	Incorrect	0.00657895
2103	Initial Rree Recall	Incorrect	0.00328947
2104	Initial Rree Recall	Incorrect	0.0131579
2106	Initial Rree Recall	Incorrect	0.00986842
2107	Initial Rree Recall	Incorrect	0.0263158
2108	Initial Rree Recall	Incorrect	0.0296053
2109	Initial Rree Recall	Incorrect	0.0296053
2110	Initial Rree Recall	Incorrect	0.0296053
2111	Initial Rree Recall	Incorrect	0.00328947
2112	Initial Rree Recall	Incorrect	0
2114	Initial Rree Recall	Incorrect	0.00657895
2115	Initial Rree Recall	Incorrect	0.00986842
2116	Initial Rree Recall	Incorrect	0.0131579
2117	Initial Rree Recall	Incorrect	0.00657895
2118	Initial Rree Recall	Incorrect	0.0230263
2119	Initial Rree Recall	Incorrect	0.0263158
2120	Initial Rree Recall	Incorrect	0.0328947
2121	Initial Rree Recall	Incorrect	0.0427632
2123	Initial Rree Recall	Incorrect	0.0394737
2124	Initial Rree Recall	Incorrect	0.0131579
2125	Initial Rree Recall	Incorrect	0.0394737
2126	Initial Rree Recall	Incorrect	0.00328947
2127	Initial Rree Recall	Incorrect	0.0131579
2128	Initial Rree Recall	Incorrect	0.0328947
2129	Initial Rree Recall	Incorrect	0.0296053
2130	Initial Rree Recall	Incorrect	0.0197368
2131	Initial Rree Recall	Incorrect	0.0296053
2132	Initial Rree Recall	Incorrect	0.0328947
2133	Initial Rree Recall	Incorrect	0.0328947
2134	Initial Rree Recall	Incorrect	0.0164474
2135	Initial Rree Recall	Incorrect	0.0328947
2136	Initial Rree Recall	Incorrect	0.00328947
2137	Initial Rree Recall	Incorrect	0.00986842
2138	Initial Rree Recall	Incorrect	0.00328947
2139	Initial Rree Recall	Incorrect	0.00657895
2141	Initial Rree Recall	Incorrect	0.00657895
2142	Initial Rree Recall	Incorrect	0.00657895
2143	Initial Rree Recall	Incorrect	0.0230263
2145	Initial Rree Recall	Incorrect	0.0197368
2146	Initial Rree Recall	Incorrect	0.0164474
2147	Initial Rree Recall	Incorrect	0.0230263
2148	Initial Rree Recall	Incorrect	0.00986842
2149	Initial Rree Recall	Incorrect	0.0460526
2102	Initial Rree Recall	Unrecalled	0.615132
2103	Initial Rree Recall	Unrecalled	0.592105
2104	Initial Rree Recall	Unrecalled	0.615132
2106	Initial Rree Recall	Unrecalled	0.667763
2107	Initial Rree Recall	Unrecalled	0.532895
2108	Initial Rree Recall	Unrecalled	0.588816
2109	Initial Rree Recall	Unrecalled	0.5625
2110	Initial Rree Recall	Unrecalled	0.555921
2111	Initial Rree Recall	Unrecalled	0.618421
2112	Initial Rree Recall	Unrecalled	0.680921
2114	Initial Rree Recall	Unrecalled	0.519737
2115	Initial Rree Recall	Unrecalled	0.730263
2116	Initial Rree Recall	Unrecalled	0.664474
2117	Initial Rree Recall	Unrecalled	0.628289
2118	Initial Rree Recall	Unrecalled	0.726974
2119	Initial Rree Recall	Unrecalled	0.618421
2120	Initial Rree Recall	Unrecalled	0.631579
2121	Initial Rree Recall	Unrecalled	0.621711
2123	Initial Rree Recall	Unrecalled	0.671053
2124	Initial Rree Recall	Unrecalled	0.569079
2125	Initial Rree Recall	Unrecalled	0.532895
2126	Initial Rree Recall	Unrecalled	0.5625
2127	Initial Rree Recall	Unrecalled	0.644737
2128	Initial Rree Recall	Unrecalled	0.628289
2129	Initial Rree Recall	Unrecalled	0.542763
2130	Initial Rree Recall	Unrecalled	0.618421
2131	Initial Rree Recall	Unrecalled	0.625
2132	Initial Rree Recall	Unrecalled	0.549342
2133	Initial Rree Recall	Unrecalled	0.588816
2134	Initial Rree Recall	Unrecalled	0.651316
2135	Initial Rree Recall	Unrecalled	0.634868
2136	Initial Rree Recall	Unrecalled	0.592105
2137	Initial Rree Recall	Unrecalled	0.631579
2138	Initial Rree Recall	Unrecalled	0.661184
2139	Initial Rree Recall	Unrecalled	0.638158
2141	Initial Rree Recall	Unrecalled	0.595395
2142	Initial Rree Recall	Unrecalled	0.657895
2143	Initial Rree Recall	Unrecalled	0.684211
2145	Initial Rree Recall	Unrecalled	0.572368
2146	Initial Rree Recall	Unrecalled	0.648026
2147	Initial Rree Recall	Unrecalled	0.628289
2148	Initial Rree Recall	Unrecalled	0.601974
2149	Initial Rree Recall	Unrecalled	0.651316
2102	Final Free Recall	Correct	0.490132
2103	Final Free Recall	Correct	0.546053
2104	Final Free Recall	Correct	0.532895
2106	Final Free Recall	Correct	0.430921
2107	Final Free Recall	Correct	0.536184
2108	Final Free Recall	Correct	0.434211
2109	Final Free Recall	Correct	0.532895
2110	Final Free Recall	Correct	0.453947
2111	Final Free Recall	Correct	0.536184
2112	Final Free Recall	Correct	0.348684
2114	Final Free Recall	Correct	0.473684
2115	Final Free Recall	Correct	0.335526
2116	Final Free Recall	Correct	0.388158
2117	Final Free Recall	Correct	0.414474
2118	Final Free Recall	Correct	0.3125
2119	Final Free Recall	Correct	0.4375
2120	Final Free Recall	Correct	0.440789
2121	Final Free Recall	Correct	0.467105
2123	Final Free Recall	Correct	0.342105
2124	Final Free Recall	Correct	0.473684
2125	Final Free Recall	Correct	0.493421
2126	Final Free Recall	Correct	0.460526
2127	Final Free Recall	Correct	0.414474
2128	Final Free Recall	Correct	0.5
2129	Final Free Recall	Correct	0.536184
2130	Final Free Recall	Correct	0.434211
2131	Final Free Recall	Correct	0.394737
2132	Final Free Recall	Correct	0.4375
2133	Final Free Recall	Correct	0.421053
2134	Final Free Recall	Correct	0.414474
2135	Final Free Recall	Correct	0.404605
2136	Final Free Recall	Correct	0.430921
2137	Final Free Recall	Correct	0.407895
2138	Final Free Recall	Correct	0.411184
2139	Final Free Recall	Correct	0.417763
2141	Final Free Recall	Correct	0.444079
2142	Final Free Recall	Correct	0.401316
2143	Final Free Recall	Correct	0.398026
2145	Final Free Recall	Correct	0.4375
2146	Final Free Recall	Correct	0.375
2147	Final Free Recall	Correct	0.427632
2148	Final Free Recall	Correct	0.440789
2149	Final Free Recall	Correct	0.253289
2102	Final Free Recall	Incorrect	0.00657895
2103	Final Free Recall	Incorrect	0.00986842
2104	Final Free Recall	Incorrect	0.00328947
2106	Final Free Recall	Incorrect	0.0230263
2107	Final Free Recall	Incorrect	0.0296053
2108	Final Free Recall	Incorrect	0.0296053
2109	Final Free Recall	Incorrect	0.0131579
2110	Final Free Recall	Incorrect	0.0263158
2111	Final Free Recall	Incorrect	0
2112	Final Free Recall	Incorrect	0.00328947
2114	Final Free Recall	Incorrect	0.0131579
2115	Final Free Recall	Incorrect	0.00657895
2116	Final Free Recall	Incorrect	0.00986842
2117	Final Free Recall	Incorrect	0.00328947
2118	Final Free Recall	Incorrect	0.0230263
2119	Final Free Recall	Incorrect	0.0164474
2120	Final Free Recall	Incorrect	0.0197368
2121	Final Free Recall	Incorrect	0.0131579
2123	Final Free Recall	Incorrect	0.0526316
2124	Final Free Recall	Incorrect	0.00986842
2125	Final Free Recall	Incorrect	0.0164474
2126	Final Free Recall	Incorrect	0.0131579
2127	Final Free Recall	Incorrect	0.00657895
2128	Final Free Recall	Incorrect	0.0230263
2129	Final Free Recall	Incorrect	0.0131579
2130	Final Free Recall	Incorrect	0.0164474
2131	Final Free Recall	Incorrect	0.0361842
2132	Final Free Recall	Incorrect	0.0263158
2133	Final Free Recall	Incorrect	0.0460526
2134	Final Free Recall	Incorrect	0.0263158
2135	Final Free Recall	Incorrect	0.0197368
2136	Final Free Recall	Incorrect	0.00657895
2137	Final Free Recall	Incorrect	0.00657895
2138	Final Free Recall	Incorrect	0.00657895
2139	Final Free Recall	Incorrect	0.00657895
2141	Final Free Recall	Incorrect	0.00986842
2142	Final Free Recall	Incorrect	0.00986842
2143	Final Free Recall	Incorrect	0.00986842
2145	Final Free Recall	Incorrect	0.0131579
2146	Final Free Recall	Incorrect	0.00986842
2147	Final Free Recall	Incorrect	0.0197368
2148	Final Free Recall	Incorrect	0.0230263
2149	Final Free Recall	Incorrect	0.0263158
2102	Final Free Recall	Unrecalled	0.503289
2103	Final Free Recall	Unrecalled	0.444079
2104	Final Free Recall	Unrecalled	0.463816
2106	Final Free Recall	Unrecalled	0.546053
2107	Final Free Recall	Unrecalled	0.434211
2108	Final Free Recall	Unrecalled	0.536184
2109	Final Free Recall	Unrecalled	0.453947
2110	Final Free Recall	Unrecalled	0.519737
2111	Final Free Recall	Unrecalled	0.463816
2112	Final Free Recall	Unrecalled	0.648026
2114	Final Free Recall	Unrecalled	0.513158
2115	Final Free Recall	Unrecalled	0.657895
2116	Final Free Recall	Unrecalled	0.601974
2117	Final Free Recall	Unrecalled	0.582237
2118	Final Free Recall	Unrecalled	0.664474
2119	Final Free Recall	Unrecalled	0.546053
2120	Final Free Recall	Unrecalled	0.539474
2121	Final Free Recall	Unrecalled	0.519737
2123	Final Free Recall	Unrecalled	0.605263
2124	Final Free Recall	Unrecalled	0.516447
2125	Final Free Recall	Unrecalled	0.490132
2126	Final Free Recall	Unrecalled	0.526316
2127	Final Free Recall	Unrecalled	0.578947
2128	Final Free Recall	Unrecalled	0.476974
2129	Final Free Recall	Unrecalled	0.450658
2130	Final Free Recall	Unrecalled	0.549342
2131	Final Free Recall	Unrecalled	0.569079
2132	Final Free Recall	Unrecalled	0.536184
2133	Final Free Recall	Unrecalled	0.532895
2134	Final Free Recall	Unrecalled	0.559211
2135	Final Free Recall	Unrecalled	0.575658
2136	Final Free Recall	Unrecalled	0.5625
2137	Final Free Recall	Unrecalled	0.585526
2138	Final Free Recall	Unrecalled	0.582237
2139	Final Free Recall	Unrecalled	0.575658
2141	Final Free Recall	Unrecalled	0.546053
2142	Final Free Recall	Unrecalled	0.588816
2143	Final Free Recall	Unrecalled	0.592105
2145	Final Free Recall	Unrecalled	0.549342
2146	Final Free Recall	Unrecalled	0.615132
2147	Final Free Recall	Unrecalled	0.552632
2148	Final Free Recall	Unrecalled	0.536184
2149	Final Free Recall	Unrecalled	0.720395

## Sheet: S10 Tab
stage	stim_id	version	region	specificity	nps
original-event	1010	Same	RAG	Corresponding	0.0334965
original-event	1010	Same	RAG	Non-corresponding	0.0204628
original-event	1018	Same	RAG	Corresponding	0.0494943
original-event	1018	Same	RAG	Non-corresponding	0.0194398
original-event	108	Same	RAG	Corresponding	0.0305066
original-event	108	Same	RAG	Non-corresponding	0.0159149
original-event	110	Different	RAG	Corresponding	0.00973359
original-event	110	Different	RAG	Non-corresponding	0.0111405
original-event	214	Same	RAG	Corresponding	0.0196463
original-event	214	Same	RAG	Non-corresponding	0.00952548
original-event	231	Same	RAG	Corresponding	0.0456231
original-event	231	Same	RAG	Non-corresponding	0.0229441
original-event	417	Same	RAG	Corresponding	0.00353378
original-event	417	Same	RAG	Non-corresponding	0.00154167
original-event	419	Same	RAG	Corresponding	0.0196044
original-event	419	Same	RAG	Non-corresponding	-0.0040398
original-event	531	Same	RAG	Corresponding	0.0857756
original-event	531	Same	RAG	Non-corresponding	0.0387864
original-event	729	Same	RAG	Corresponding	0.0238945
original-event	729	Same	RAG	Non-corresponding	0.0107257
original-event	74	Same	RAG	Corresponding	0.0280704
original-event	74	Same	RAG	Non-corresponding	0.0144712
original-event	1010	Different	RAG	Corresponding	0.0280918
original-event	1010	Different	RAG	Non-corresponding	0.0237943
original-event	1018	Different	RAG	Corresponding	0.0217344
original-event	1018	Different	RAG	Non-corresponding	0.01556
original-event	110	Same	RAG	Corresponding	-0.0008499
original-event	110	Same	RAG	Non-corresponding	0.00941392
original-event	935	Same	RAG	Corresponding	0.0178584
original-event	935	Same	RAG	Non-corresponding	-0.0167329
original-event	231	Different	RAG	Corresponding	0.0223685
original-event	231	Different	RAG	Non-corresponding	0.0120336
original-event	108	Different	RAG	Corresponding	0.0363059
original-event	108	Different	RAG	Non-corresponding	0.0214767
original-event	214	Different	RAG	Corresponding	0.0058569
original-event	214	Different	RAG	Non-corresponding	0.00603073
original-event	417	Different	RAG	Corresponding	-0.0045578
original-event	417	Different	RAG	Non-corresponding	-0.0015618
original-event	74	Different	RAG	Corresponding	0.00174935
original-event	74	Different	RAG	Non-corresponding	0.00096865
original-event	531	Different	RAG	Corresponding	0.0457217
original-event	531	Different	RAG	Non-corresponding	0.0127019
original-event	419	Different	RAG	Corresponding	0.0143693
original-event	419	Different	RAG	Non-corresponding	0.00854118
original-event	729	Different	RAG	Corresponding	0.0174079
original-event	729	Different	RAG	Non-corresponding	0.00825871
original-event	98	Different	RAG	Corresponding	-0.081031
original-event	98	Different	RAG	Non-corresponding	-0.039304
original-event	935	Different	RAG	Corresponding	0.00389419
original-event	935	Different	RAG	Non-corresponding	-0.0200034
original-event	721	Same	RAG	Corresponding	0.0187474
original-event	721	Same	RAG	Non-corresponding	0.0212861
original-event	721	Different	RAG	Corresponding	0.00651823
original-event	721	Different	RAG	Non-corresponding	0.00214267
original-event	926	Same	RAG	Corresponding	0.102339
original-event	926	Same	RAG	Non-corresponding	0.0248443
original-event	223	Same	RAG	Corresponding	0.0693496
original-event	223	Same	RAG	Non-corresponding	0.026963
original-event	236	Same	RAG	Corresponding	0.148194
original-event	236	Same	RAG	Non-corresponding	0.0320556
original-event	236	Different	RAG	Corresponding	0.0378587
original-event	236	Different	RAG	Non-corresponding	0.0064969
original-event	744	Different	RAG	Corresponding	-0.0139606
original-event	744	Different	RAG	Non-corresponding	-0.0139174
original-event	744	Same	RAG	Corresponding	0.0207136
original-event	744	Same	RAG	Non-corresponding	0.00237324
original-event	1033	Different	RAG	Corresponding	-0.0257414
[truncated: 533 more rows]

## Sheet: S11 Tab
stage	stim_id	version	region	specificity	nps
[truncated: 384 more rows]

[truncated: 1 more sheets: S12 Tab]
